# Supplementary material for: High-throughput screening of BAM inhibitors in native membrane environment
Source: Nat Commun. 2023 Sep 13;14:5648. doi: 10.1038/s41467-023-41445-w (PMC10499997; doi:10.1038/s41467-023-41445-w)
Supplement: Supplementary file 4 — Source Data [file 41467_2023_41445_MOESM4_ESM.xlsx]

## Sheet: Fig. 1bcd
Progress curves of the OmpT cleavage reaction at variable initial concentrations of QF peptide																													Calculation for figures from experimental data
Figure 1B														Figure 1C							Figure 1D								Fluorescence emitted after the cleavage of QF peptide by OmpT-OMVs using variable [QF]0
	[F], µM	[F] = concentration of fluorophore generated by cleavage of the QF peptide													V0, µM/s							1/V0, s/µM							Dataset 1														Dataset 2
Time [s]	200µM	133.3µM	88.8µM	59.2µM	39.5µM	26.3µM	17.5µM	11.7µM	7.8µM	5.2µM	3.4µM	2.3µM		[QF]0 , µM	Dataset 1	Dataset 2	Dataset 3	Average	Stdev		1/[QF]0 , µM-1	Dataset 1	Dataset 2	Dataset 3	Average	Stdev				RFU														RFU
0	12.4322	10.8668	9.21646	7.2789	5.82765	4.45316	3.18684	2.39701	1.00365	0.703431	0.470586	0.357696		200	0.04834	0.0476	0.04907	0.0483367	0.000735006		0.005	20.6868	21.0084	20.3791	20.6914	0.314702			Time [s]	200µM	133.3µM	88.8µM	59.2µM	39.5µM	26.3µM	17.5µM	11.7µM	7.8µM	5.2µM	3.4µM	2.3µM		Time [s]	200µM	133.3µM	88.8µM	59.2µM	39.5µM	26.3µM
19.636	13.2166	11.5794	9.96122	7.8942	6.29959	4.80713	3.447	2.60065	1.13738	0.79673	0.537054	0.397524		133.333	0.04394	0.04032	0.04617	0.0434767	0.00295239		0.0075	22.7583	24.8016	21.6591	23.073	1.59471			0	1764	1554	1329	1060	855	658	474	358	151	106	71	54		0	1858	1544	1404	1172	890	684
39.635	14.1293	12.4097	10.719	8.49894	6.78802	5.18333	3.72161	2.79792	1.27131	0.890121	0.596916	0.444011		88.8889	0.03961	0.03749	0.04052	0.0392067	0.00155475		0.01125	25.2461	26.6738	24.6792	25.533	1.02779			19.636	1868	1650	1431	1146	922	709	512	388	171	120	81	60		19.636	1970	1642	1501	1251	956	735
59.633	14.9501	13.2242	11.3933	9.07835	7.20761	5.53297	3.96255	2.98195	1.38529	0.970243	0.656816	0.490521		59.2593	0.03135	0.03137	0.03357	0.0320967	0.00127598		0.016875	31.8979	31.8776	29.7885	31.188	1.21205			39.635	1988	1761	1534	1230	991	763	552	417	191	134	90	67		39.635	2084	1739	1592	1337	1022	788
79.634	15.8553	14.0376	12.1621	9.71234	7.73643	5.89091	4.25938	3.18684	1.51285	1.07049	0.716754	0.523757		39.5062	0.02402	0.02326	0.02562	0.0243	0.00120466		0.0253125	41.632	42.9923	39.032	41.2187	2.01221			59.633	2095	1869	1625	1310	1050	813	587	444	208	146	99	74		59.633	2193	1838	1682	1421	1082	837
99.623	16.7921	14.8731	12.9293	10.2916	8.2033	6.28547	4.52247	3.37162	1.64058	1.14408	0.770063	0.570306		26.3374	0.01762	0.01696	0.01843	0.01767	0.000736274		0.0379688	56.7537	58.9623	54.2594	56.6584	2.3529			79.634	2212	1976	1728	1397	1124	864	630	474	227	161	108	79		79.634	2297	1933	1776	1497	1149	884
119.621	17.5794	15.6379	13.6719	10.8964	8.70134	6.64619	4.76542	3.57048	1.75501	1.23111	0.830073	0.610224		17.5583	0.01231	0.01225	0.01279	0.01245	0.000295973		0.0569531	81.2348	81.6327	78.1861	80.3512	1.88554			99.623	2332	2085	1830	1476	1189	920	668	501	246	172	116	86		99.623	2397	2022	1867	1581	1211	931
139.619	18.5002	16.5023	14.3664	11.4751	9.13648	6.98692	5.02291	3.73537	1.86958	1.31823	0.883447	0.656816		11.7055	0.008955	0.008479	0.009438	0.00895733	0.000479504		0.0854297	111.669	117.938	105.955	111.854	5.99403			119.621	2432	2184	1928	1558	1258	971	703	530	263	185	125	92		119.621	2520	2121	1969	1661	1275	984
159.62	19.4695	17.3426	15.166	12.1396	9.63196	7.34311	5.26713	3.92809	1.99103	1.392	0.943528	0.69011		7.80369	0.00572	0.005732	0.006507	0.00598633	0.00045095		0.128145	174.825	174.459	153.681	167.655	12.1035			139.619	2548	2295	2019	1636	1318	1019	740	554	280	198	133	99		139.619	2626	2221	2064	1744	1337	1033
179.633	20.3993	18.1182	15.9953	12.7332	10.1152	7.67196	5.51196	4.1005	2.09913	1.47255	0.990285	0.730078		5.20246	0.003931	0.003936	0.004292	0.004053	0.000206995		0.192217	254.388	254.065	232.992	247.148	12.2611			159.62	2669	2402	2123	1725	1386	1069	775	582	298	209	142	104		159.62	2737	2317	2152	1827	1400	1075
199.625	21.4931	19.0358	16.7137	13.353	10.5788	8.02347	5.75038	4.28704	2.22088	1.55317	1.04375	0.770063		3.46831	0.002678	0.002554	0.002929	0.00272033	0.000191051		0.288325	373.413	391.543	341.413	368.79	25.3824			179.633	2784	2500	2230	1804	1452	1115	810	607	314	221	149	110		179.633	2850	2422	2259	1914	1461	1124
219.623	22.3252	19.8889	17.5636	13.9461	11.0445	8.39789	5.99644	4.45316	2.32923	1.63385	1.10393	0.810066		2.3122	0.001932	0.001736	0.002041	0.001903	0.000154554		0.432488	517.598	576.037	489.956	527.864	43.949			199.625	2918	2615	2322	1886	1515	1164	844	634	332	233	157	116		199.625	2965	2524	2354	1989	1527	1175
239.62	23.3642	20.8876	18.317	14.5811	11.557	8.75201	6.24312	4.64734	2.44449	1.70788	1.15077	0.850085																	219.623	3019	2721	2430	1964	1578	1216	879	658	348	245	166	122		219.623	3079	2630	2448	2074	1591	1225
259.611	24.3629	21.7231	19.0679	15.2819	11.9675	9.08561	6.4692	4.80017	2.56668	1.78869	1.20432	0.883447																	239.62	3144	2844	2525	2047	1647	1265	914	686	365	256	173	128		239.62	3195	2730	2541	2154	1653	1268
279.612	25.3966	22.6981	19.9455	15.9797	12.5299	9.44951	6.71708	4.97415	2.66863	1.86283	1.25791	0.916821																	259.611	3263	2946	2619	2138	1702	1311	946	708	383	268	181	133		259.611	3326	2831	2636	2241	1717	1312
299.617	26.3802	23.6486	20.7653	16.5728	12.967	9.76353	6.93716	5.16239	2.77749	1.93029	1.30482	0.956885																	279.612	3385	3064	2728	2228	1777	1361	981	733	398	279	189	138		279.612	3445	2928	2739	2327	1786	1358
319.616	27.4337	24.481	21.6574	17.2322	13.4743	10.1006	7.18623	5.32303	2.8933	2.00454	1.35846	0.990285																	299.617	3500	3178	2829	2304	1835	1404	1012	760	414	289	196	144		299.617	3568	3033	2827	2401	1843	1404
339.611	28.4887	25.5414	22.4908	17.888	13.969	10.4903	7.42165	5.49795	2.99559	2.07209	1.40542	1.03038																	319.616	3622	3277	2938	2388	1902	1450	1047	783	431	300	204	149		319.616	3683	3141	2930	2486	1908	1454
359.618	29.5718	26.5436	23.3475	18.5082	14.4507	10.8372	7.65764	5.64512	3.08434	2.13969	1.45241	1.05712																	339.611	3743	3402	3039	2471	1967	1503	1080	808	446	310	211	155		339.611	3808	3247	3025	2567	1959	1494
379.617	30.5229	27.4684	24.2533	19.124	14.9655	11.1854	7.90856	5.83467	3.19368	2.21411	1.49942	1.09724																	359.618	3866	3519	3142	2549	2030	1550	1113	829	459	320	218	159		359.618	3909	3350	3107	2637	2024	1538
399.614	31.8431	28.3574	25.1415	19.8243	15.4675	11.4751	8.13133	5.99644	3.29629	2.28181	1.54645	1.13069																	379.617	3973	3626	3250	2626	2097	1597	1148	856	475	331	225	165		379.617	4040	3465	3215	2731	2090	1584
419.611	32.805	29.4215	25.9771	20.4317	15.9564	11.818	8.31857	6.11617	3.38532	2.33601	1.58678	1.16415																	399.614	4120	3728	3355	2713	2162	1636	1179	879	490	341	232	170		399.614	4156	3567	3302	2814	2152	1632
439.608	33.7754	30.4426	26.8107	21.0264	16.3773	12.1172	8.56395	6.27135	3.48814	2.41058	1.63385	1.19093																	419.611	4226	3849	3453	2788	2225	1682	1205	896	503	349	238	175		419.611	4260	3672	3403	2897	2206	1670
459.609	35.0329	31.5183	27.7204	21.756	16.8863	12.4773	8.80995	6.44091	3.59107	2.47842	1.68095	1.22441																	439.608	4332	3964	3550	2861	2279	1722	1239	918	518	360	245	179		439.608	4368	3769	3500	2974	2272	1715
479.605	36.145	32.432	28.8222	22.4494	17.4372	12.7935	9.02025	6.60368	3.6735	2.53952	1.72807	1.25791																	459.609	4468	4084	3655	2950	2344	1770	1273	942	533	370	252	184		459.609	4498	3893	3605	3062	2324	1754
499.605	37.3536	33.4266	29.5011	23.0639	17.8801	13.1258	9.23101	6.75254	3.79039	2.60745	1.76848	1.29141																	479.605	4587	4185	3781	3034	2414	1812	1302	965	545	379	259	189		479.605	4617	3994	3692	3146	2382	1799
519.604	38.3548	34.606	30.6033	23.657	18.3886	13.4516	9.4568	6.88031	3.8661	2.66863	1.80891	1.31823																	499.605	4715	4294	3858	3108	2470	1856	1331	986	562	389	265	194		499.605	4752	4097	3793	3234	2444	1840
539.615	39.6358	35.6016	31.3203	24.2702	18.8836	13.7708	9.63196	7.02959	3.96944	2.72985	1.84261	1.34505																	519.604	4820	4422	3982	3179	2534	1899	1362	1004	573	398	271	198		519.604	4855	4206	3881	3304	2502	1885
559.608	40.9901	36.7005	32.2777	24.9378	19.3569	14.0758	9.84402	7.16486	4.05219	2.7843	1.88981	1.37188																	539.615	4953	4529	4062	3252	2596	1941	1386	1025	588	407	276	202		539.615	4975	4306	3977	3396	2564	1926
579.611	42.0536	37.8007	33.1519	25.5841	19.792	14.4047	10.0565	7.32171	4.14883	2.8456	1.93029	1.40542																	559.608	5092	4646	4168	3331	2655	1981	1415	1044	600	415	283	206		559.608	5095	4428	4072	3465	2623	1965
599.612	43.2468	38.9309	34.2176	26.3029	20.2532	14.727	10.2916	7.42879	4.23173	2.90011	1.96403	1.43227																	579.611	5200	4762	4264	3407	2709	2024	1444	1066	614	424	289	211		579.611	5218	4535	4146	3552	2671	2011
619.604	44.4727	40.0239	35.1446	26.8366	20.7002	14.9963	10.4756	7.57176	4.32163	2.96148	2.00454	1.45912																	599.612	5320	4880	4380	3491	2766	2066	1476	1081	626	432	294	215		599.612	5322	4630	4228	3637	2737	2043
639.601	45.6707	40.9607	36.0887	27.3816	21.0346	15.2819	10.6378	7.72927	4.41853	3.02972	2.04507	1.48598																	619.604	5442	4993	4480	3553	2821	2101	1501	1101	639	441	300	219		619.604	5458	4733	4316	3716	2790	2081
659.598	46.9121	42.0437	36.8138	28.0428	21.5916	15.6147	10.8077	7.8655	4.48781	3.07751	2.09237	1.51285																	639.601	5560	5089	4581	3616	2862	2138	1523	1123	653	451	306	223		639.601	5553	4820	4425	3790	2844	2129
679.597	48.2085	43.107	37.8483	28.6904	22.0361	15.8864	10.9926	7.97318	4.55714	3.13899	2.11941	1.52629																	659.598	5681	5199	4658	3692	2930	2181	1546	1142	663	458	313	227		659.598	5671	4907	4491	3850	2885	2163
699.607	49.5086	44.3515	38.7001	29.2361	22.4245	16.1199	11.1779	8.10256	4.64734	3.17317	2.15322	1.55317																	679.597	5806	5306	4767	3766	2984	2216	1571	1157	673	467	317	229		679.597	5787	5025	4573	3941	2933	2202
719.607	50.674	45.3853	39.6261	29.8643	22.8559	16.3773	11.3264	8.2177	4.73067	3.24155	2.18704	1.57333																	699.607	5930	5430	4856	3828	3031	2246	1596	1175	686	472	322	233		699.607	5885	5125	4694	4005	2998	2239
739.609	51.7864	46.336	40.7356	30.3802	23.3392	16.6824	11.5049	8.35461	4.80017	3.28945	2.22088	1.60023																	719.607	6040	5532	4952	3899	3083	2279	1616	1191	698	482	327	236		719.607	6021	5214	4774	4089	3043	2265
759.605	52.9417	47.4186	41.4222	30.9881	23.6654	16.9491	11.6539	8.4484	4.86972	3.33737	2.25472	1.6204																	739.609	6144	5625	5066	3957	3141	2318	1640	1210	708	489	332	240		739.609	6111	5327	4853	4166	3098	2300
779.596	54.2507	48.4904	42.5592	31.4823	24.0598	17.1535	11.8479	8.59286	4.9254	3.37847	2.28858	1.64058																	759.605	6251	5730	5136	4025	3180	2352	1660	1223	718	496	337	243		759.605	6245	5391	4924	4231	3154	2340
799.595	55.3856	49.6986	43.2468	32.0511	24.4304	17.4135	11.9899	8.68687	4.98808	3.41958	2.30891	1.66076																	779.596	6371	5833	5251	4080	3227	2378	1686	1243	726	502	342	246		779.596	6348	5510	5019	4305	3203	2374
819.596	56.7437	50.7166	44.4222	32.5956	24.8277	17.611	12.1546	8.75925	5.06474	3.48128	2.34956	1.68768																	799.595	6474	5948	5320	4143	3271	2411	1705	1256	735	508	345	249		799.595	6431	5613	5078	4361	3233	2406
839.593	57.9812	51.98	45.2632	33.1336	25.235	17.8563	12.3046	8.91142	5.16937	3.5293	2.36312	1.70114																	819.596	6596	6044	5437	4203	3318	2436	1727	1266	746	517	351	253		819.596	6565	5695	5182	4430	3284	2439
859.592	59.277	53.0394	46.1616	33.6559	25.6267	18.1817	12.4848	9.03477	5.21823	3.56361	2.39023	1.71461																	839.593	6706	6162	5520	4262	3366	2467	1747	1287	761	524	353	255		839.593	6664	5795	5246	4496	3339	2466
879.602	60.5172	54.1082	47.2323	34.3377	26.0028	18.3886	12.6051	9.12921	5.30905	3.62541	2.43092	1.74154																	859.592	6820	6260	5608	4319	3412	2508	1771	1304	768	529	357	257		859.592	6787	5870	5333	4571	3383	2497
899.591	62.0033	55.452	47.8753	34.7172	26.4834	18.6279	12.7558	9.21646	5.34401	3.66663	2.45806	1.76848																	879.602	6928	6358	5712	4393	3456	2534	1787	1317	781	538	363	261		879.602	6901	5969	5393	4621	3432	2540
919.585	63.1531	56.1518	48.8987	35.4242	26.7848	18.8436	12.8915	9.29651	5.40695	3.69412	2.47163	1.77522																	899.591	7056	6480	5774	4434	3512	2564	1807	1329	786	544	367	265		899.591	6994	6076	5483	4699	3476	2571
939.586	64.2184	57.5297	50.0793	35.8261	27.0785	19.0198	13.035	9.40577	5.48394	3.74224	2.51915	1.80217																	919.585	7154	6543	5872	4510	3547	2591	1825	1340	795	548	369	266		919.585	7092	6139	5556	4744	3519	2589
959.577	65.5688	58.5024	50.8978	36.286	27.4684	19.2364	13.2014	9.46409	5.51196	3.77663	2.52594	1.80891																	939.586	7244	6666	5984	4553	3581	2613	1844	1355	806	555	376	270		939.586	7210	6232	5643	4820	3558	2619
979.576	66.7881	59.6317	51.7005	36.7855	27.7291	19.381	13.2772	9.55164	5.568	3.81103	2.54631	1.82239																	959.577	7357	6752	6061	4602	3626	2640	1866	1363	810	560	377	271		959.577	7295	6311	5715	4859	3592	2651
999.575	67.8111	60.8176	52.7466	37.3346	28.1388	19.55	13.3985	9.61005	5.64512	3.83856	2.57348	1.84935																	979.576	7458	6851	6136	4655	3656	2658	1876	1375	818	565	380	273		979.576	7392	6419	5769	4922	3630	2672
1019.58	69.2373	61.7349	53.5181	37.7054	28.5062	19.8243	13.5655	9.70503	5.69423	3.89365	2.59386	1.86283																	999.575	7542	6954	6233	4713	3703	2679	1892	1383	829	569	384	277		999.575	7511	6481	5832	5002	3676	2705
1039.58	70.642	62.5769	54.6682	38.1538	28.6904	19.897	13.6491	9.80011	5.73634	3.90743	2.60065	1.87632																	1019.58	7658	7033	6304	4752	3745	2713	1914	1396	836	577	387	279		1019.58	7592	6569	5907	5037	3719	2727
1059.58	71.7466	63.886	55.7071	38.7385	29.0245	20.1802	13.7632	9.84402	5.79252	3.93498	2.63464	1.88981																	1039.58	7771	7105	6409	4799	3766	2722	1925	1409	842	579	388	281		1039.58	7699	6646	5975	5088	3762	2752
1079.58	72.9879	65.137	56.2298	39.2973	29.2802	20.3019	13.8394	9.92458	5.82765	3.95566	2.64823	1.9033																	1059.58	7859	7216	6503	4860	3804	2757	1940	1415	850	583	393	283		1059.58	7783	6727	6031	5134	3782	2769
1099.58	74.2025	66.2796	57.2822	39.6455	29.7224	20.4967	13.9995	9.99787	5.86279	3.99012	2.66863	1.91679																	1079.58	7957	7321	6550	4918	3833	2772	1950	1426	855	586	395	285		1079.58	7878	6790	6096	5180	3813	2785
1119.57	76.0263	67.2255	57.9812	39.9073	29.9886	20.7002	14.0682	10.0786	5.93311	4.0246	2.69584	1.93029																	1099.58	8052	7416	6644	4954	3883	2796	1971	1436	860	591	398	287		1099.58	7985	6900	6170	5244	3849	2811
1139.57	77.0723	68.5468	59.0601	40.4816	30.1931	20.855	14.2134	10.1593	5.97532	4.05219	2.71624	1.94378																	1119.57	8193	7494	6706	4981	3913	2821	1980	1447	870	596	402	289		1119.57	8077	6946	6258	5303	3887	2835
1159.57	77.9151	69.3115	60.0334	41.0097	30.4961	21.0101	14.2975	10.2254	6.01052	4.1005	2.73666	1.95053																	1139.57	8273	7602	6801	5040	3936	2840	1999	1458	876	600	405	291		1139.57	8154	7035	6310	5336	3926	2848
1179.58	79.3763	70.6046	60.8061	41.4222	30.7911	21.1736	14.3971	10.2769	6.05981	4.1143	2.75707	1.96403																	1159.57	8337	7664	6886	5094	3970	2859	2010	1467	881	607	408	292		1159.57	8258	7118	6370	5382	3951	2871
1199.58	80.7321	71.5703	61.7349	41.8559	30.9881	21.2636	14.5044	10.2842	6.10208	4.12811	2.75707	1.97753																	1179.58	8447	7768	6953	5136	4003	2879	2023	1474	888	609	411	294		1179.58	8348	7172	6431	5433	3979	2894
1219.57	81.6119	72.3405	62.3307	42.2615	31.3473	21.526	14.5887	10.3799	6.13732	4.14192	2.77749	1.99103																	1199.58	8548	7845	7033	5180	4025	2890	2037	1475	894	611	411	296		1199.58	8412	7239	6483	5464	4011	2915
1239.58	83.0179	73.805	63.2121	42.589	31.4553	21.5506	14.6425	10.4167	6.15142	4.16955	2.7843	1.99779																	1219.57	8613	7906	7084	5221	4065	2922	2048	1488	899	613	414	298		1219.57	8531	7329	6560	5521	4046	2944
1259.57	84.3001	74.8206	63.8742	42.9673	31.7257	21.7231	14.7808	10.4314	6.17962	4.19027	2.79792	2.01129																	1239.58	8716	8021	7159	5254	4077	2925	2055	1493	901	617	415	299		1239.58	8590	7375	6595	5555	4065	2949
1279.57	85.4966	75.753	64.8978	43.3468	32.1508	21.9125	14.9116	10.5051	6.23606	4.22482	2.81835	2.01805																	1259.57	8809	8100	7215	5292	4107	2946	2073	1495	905	620	417	301		1259.57	8678	7478	6677	5590	4100	2962
1299.57	86.6472	77.0723	65.7612	43.7476	32.3049	22.0609	14.8962	10.5272	6.27135	4.24556	2.82516	2.01805																	1279.57	8895	8172	7301	5330	4154	2969	2090	1505	913	625	420	302		1279.57	8750	7556	6748	5647	4120	2983
1319.57	88.0351	77.9283	66.8002	44.0895	32.432	22.226	15.0426	10.6304	6.31371	4.27321	2.8456	2.04507																	1299.57	8977	8273	7373	5370	4171	2987	2088	1508	918	628	421	302		1299.57	8882	7620	6779	5681	4145	2999
1339.57	88.9204	78.8564	67.5423	44.3515	32.723	22.3087	15.166	10.6157	6.34196	4.28013	2.85922	2.04507																	1319.57	9075	8338	7459	5404	4185	3007	2107	1522	924	632	424	306		1319.57	8974	7683	6861	5709	4180	3019
1359.56	90.8679	80.2607	68.3011	44.9991	32.9145	22.4494	15.1737	10.6821	6.17962	4.29396	2.87285	2.04507																	1339.57	9137	8408	7520	5430	4217	3017	2123	1520	928	633	426	306		1339.57	9031	7773	6913	5767	4205	3041
1379.57	91.6984	80.6646	69.052	45.4464	33.4357	22.6068	15.3514	10.7338	6.39142	4.31471	2.88648	2.06534																	1359.56	9272	8513	7582	5494	4238	3034	2124	1529	905	635	428	306		1359.56	9074	7810	6926	5761	4226	3040
1399.57	92.7104	82.1289	69.5964	45.4261	33.4541	22.6649	15.3592	10.7707	6.42677	4.32855	2.8933	2.07885																	1379.57	9329	8543	7643	5538	4295	3053	2147	1536	935	638	430	309		1379.57	9201	7855	7007	5801	4264	3061
1419.57	93.8039	83.2789	70.5921	45.7422	33.6835	22.806	15.4675	10.8077	6.45505	4.34239	2.88648	2.07885																	1399.57	9398	8651	7687	5536	4297	3060	2148	1541	940	640	431	311		1399.57	9248	7929	7042	5859	4274	3078
1439.57	95.3551	83.8713	70.642	46.1411	33.7938	22.8725	15.452	10.8077	6.44798	4.35623	2.90693	2.07885																	1419.57	9472	8735	7767	5567	4322	3077	2162	1546	944	642	430	311		1419.57	9350	7991	7101	5876	4295	3087
1459.57	96.1371	84.8692	71.7466	46.5928	33.9963	22.9807	15.6302	10.8151	6.47627	4.37007	2.90693	2.09237																	1439.57	9576	8778	7771	5606	4334	3085	2160	1546	943	644	433	311		1439.57	9416	8059	7145	5932	4328	3102
1479.56	97.6532	86.0847	72.3405	46.8193	34.0885	23.0806	15.6922	10.8816	6.50457	4.38391	2.90011	2.09237																	1459.57	9628	8850	7859	5650	4356	3098	2183	1547	947	646	433	313		1459.57	9486	8107	7182	5959	4350	3103
1499.56	98.6627	86.7318	72.7972	47.1289	34.2268	23.1306	15.7155	10.8816	6.51872	4.40468	2.91375	2.09913																	1479.56	9728	8937	7906	5672	4366	3110	2191	1556	951	648	432	313		1479.56	9572	8158	7239	5985	4367	3124
1519.56	99.9888	87.7081	73.677	47.3047	34.31	23.1889	15.8009	10.963	6.53288	4.40468	2.91375	2.10589																	1499.56	9794	8983	7942	5702	4381	3116	2194	1556	953	651	434	314		1499.56	9633	8219	7285	6053	4389	3145
1539.56	101.39	88.72	74.1769	47.7713	34.6153	23.2807	15.8631	10.9556	6.56119	4.39776	2.92057	2.11265																	1519.56	9880	9052	8011	5719	4390	3123	2205	1567	955	651	434	315		1519.56	9707	8280	7334	6071	4410	3141
1559.56	101.891	89.4084	74.8593	47.8649	34.81	23.4478	15.9253	10.9778	6.56119	4.41161	2.94784	2.10589																	1539.56	9970	9123	8050	5764	4423	3134	2213	1566	959	650	435	316		1539.56	9791	8341	7372	6088	4439	3162
1579.57	103.168	90.4328	75.6361	48.0418	34.8564	23.4812	15.9564	10.9852	6.57536	4.43931	2.94784	2.10589																	1559.56	10002	9171	8103	5773	4444	3154	2221	1569	959	652	439	315		1559.56	9844	8431	7414	6134	4445	3162
1599.57	104.345	91.494	76.3523	48.4904	34.9028	23.4979	15.9953	11	6.62493	4.43931	2.96148	2.10589																	1579.57	10083	9242	8163	5790	4449	3158	2225	1570	961	656	439	315		1579.57	9914	8427	7457	6141	4467	3171
1619.57	105.466	92.3576	76.6398	48.5845	35.3029	23.5147	16.0576	11.0148	6.65328	4.45316	2.96148	2.11265																	1599.57	10157	9315	8218	5833	4454	3160	2230	1572	968	656	441	315		1599.57	9960	8485	7507	6165	4488	3173
1639.57	106.808	93.0789	77.0723	48.8463	35.2563	23.7156	16.0653	11.0519	6.65328	4.46702	2.98877	2.11265																	1619.57	10227	9374	8240	5842	4497	3162	2238	1574	972	658	441	316		1619.57	10045	8572	7544	6185	4501	3182
1659.56	107.507	94.4432	77.7303	49.2454	35.5642	23.7743	16.1121	11.0593	6.68872	4.46702	2.99559	2.12617																	1639.57	10310	9423	8273	5867	4492	3186	2239	1579	972	660	445	316		1639.57	10126	8594	7583	6207	4511	3191
1679.55	108.834	94.9208	78.4711	49.4349	35.4988	23.8666	16.1432	11.0593	6.68872	4.47395	2.98195	2.12617																	1659.56	10353	9515	8323	5905	4525	3193	2245	1580	977	660	446	318		1659.56	10176	8648	7596	6221	4534	3199
1699.56	110.556	96.0015	79.2561	49.5297	35.7887	23.9505	16.2212	11.0889	6.68872	4.49474	2.99559	2.13969																	1679.55	10434	9547	8379	5923	4518	3204	2249	1580	977	661	444	318		1679.55	10223	8684	7631	6221	4548	3206
1719.55	111.34	97.1511	79.2428	49.8676	35.8261	23.9337	16.2056	11.0889	6.71708	4.50167	2.99559	2.13293																	1699.56	10538	9619	8438	5932	4549	3214	2259	1584	977	664	446	320		1699.56	10271	8727	7676	6268	4546	3216
1739.56	112.196	97.7294	80.2607	49.9734	35.9386	24.0766	16.2368	11.1112	6.70999	4.48781	2.99559	2.13969																	1719.55	10585	9695	8437	5964	4553	3212	2257	1584	981	665	446	319		1719.55	10369	8771	7732	6320	4575	3229
1759.56	113.04	98.5706	80.7725	50.2277	36.239	24.043	16.3383	11.1186	6.72417	4.50167	3.00924	2.13969																	1739.56	10636	9733	8513	5974	4565	3229	2261	1587	980	663	446	320		1739.56	10419	8859	7762	6326	4593	3239
1779.56	114.657	99.6948	81.5576	50.3763	36.2484	24.0766	16.307	11.1334	6.75254	4.5086	2.99559	2.13969																	1759.56	10686	9788	8551	5998	4597	3225	2274	1588	982	665	448	320		1759.56	10452	8888	7784	6351	4605	3243
1799.56	115.48	100.875	81.5983	50.8978	36.5025	24.2028	16.4007	11.1557	6.77382	4.51553	3.01607	2.15322																	1779.56	10781	9861	8609	6012	4598	3229	2270	1590	986	666	446	320		1779.56	10530	8951	7849	6382	4629	3243
1819.55	116.775	101.421	82.1153	50.9938	36.559	24.2028	16.4633	11.0964	6.77382	4.52247	3.00924	2.15322																	1799.56	10829	9937	8612	6061	4625	3244	2282	1593	989	667	449	322		1799.56	10603	8974	7839	6385	4628	3254
1839.55	117.436	102.127	82.8259	51.261	36.4177	24.2702	16.4476	11.1334	6.74545	4.53633	3.00924	2.15998																	1819.55	10904	9972	8650	6070	4631	3244	2290	1585	989	668	448	322		1819.55	10647	9015	7892	6424	4649	3255
1859.55	119.153	102.947	83.1689	51.261	36.7477	24.3123	16.5102	11.1334	6.76673	4.53633	3.02289	2.15322																	1839.55	10942	10017	8702	6095	4616	3252	2288	1590	985	670	448	323		1839.55	10678	9072	7932	6452	4638	3261
1879.55	119.877	104.153	83.4164	51.6039	36.7666	24.2955	16.4945	11.1705	6.79511	4.5502	3.01607	2.15322																	1859.55	11040	10069	8727	6095	4651	3257	2296	1590	988	670	450	322		1859.55	10773	9104	7919	6449	4664	3272
1899.54	120.214	104.744	83.8161	51.9262	37.0408	24.4304	16.6119	11.1483	6.75964	4.53633	3.02972	2.16675																	1879.55	11081	10145	8745	6127	4653	3255	2294	1595	992	672	449	322		1879.55	10829	9159	7993	6460	4660	3271
1919.55	122.483	105.74	84.5496	52.12	37.0218	24.4473	16.518	11.126	6.78092	4.55714	3.03654	2.16675																	1899.54	11100	10182	8774	6157	4682	3271	2309	1592	987	670	451	324		1899.54	10879	9166	8018	6521	4679	3278
1939.55	123.223	106.338	84.8414	52.0769	37.0976	24.4895	16.6041	11.1557	6.76673	4.5502	3.02289	2.17351																	1919.55	11227	10244	8827	6175	4680	3273	2297	1589	990	673	452	324		1919.55	10912	9185	8073	6508	4687	3268
1959.55	124.258	107.409	85.5664	52.2386	37.3726	24.5317	16.6432	11.1705	6.78092	4.56407	3.02972	2.17351																	1939.55	11268	10281	8848	6171	4688	3278	2308	1593	988	672	450	325		1939.55	10973	9281	8106	6546	4689	3286
1979.55	125.043	108.703	85.7203	52.2817	37.3441	24.5317	16.6197	11.1557	6.78802	4.5502	3.04337	2.17351																	1959.55	11325	10347	8900	6186	4717	3283	2313	1595	990	674	451	325		1959.55	11024	9292	8093	6545	4712	3295
1999.54	125.556	108.653	86.0146	52.6167	37.3536	24.6753	16.698	11.1631	6.76673	4.55714	3.02972	2.17351																	1979.55	11368	10426	8911	6190	4714	3283	2310	1593	991	672	453	325		1979.55	11057	9318	8132	6566	4711	3295
2019.54	126.92	109.709	86.4782	52.7574	37.6673	24.6584	16.6902	11.1928	6.74545	4.5502	3.02972	2.17351																	1999.54	11396	10423	8932	6221	4715	3300	2320	1594	988	673	451	325		1999.54	11089	9351	8206	6573	4729	3300
2039.54	128.727	110.223	86.8729	52.8549	37.4866	24.6753	16.7529	11.1631	6.75254	4.56407	3.04337	2.18028																	2019.54	11470	10487	8965	6234	4748	3298	2319	1598	985	672	451	325		2019.54	11192	9401	8166	6619	4746	3301
2059.54	129.572	111.591	87.6655	53.1806	37.5246	24.743	16.7607	11.2076	6.75964	4.54327	3.03654	2.18028																	2039.54	11567	10518	8993	6243	4729	3300	2327	1594	986	674	453	326		2039.54	11233	9430	8206	6633	4738	3310
2079.54	130.328	112.449	87.8644	53.3765	37.7149	24.8107	16.7451	11.1854	6.76673	4.5502	3.03654	2.17351																	2059.54	11612	10600	9049	6273	4733	3308	2328	1600	987	671	452	326		2059.54	11270	9457	8224	6637	4760	3308
2099.55	130.82	112.601	88.1633	53.5508	37.6483	24.8277	16.7529	11.1631	6.75254	4.5294	3.02289	2.16675																	2079.54	11652	10651	9063	6291	4753	3316	2326	1597	988	672	452	325		2079.54	11296	9533	8259	6639	4760	3313
2119.54	131.715	112.888	88.3201	53.529	37.8579	24.7769	16.7921	11.2076	6.75254	4.54327	3.02289	2.17351																	2099.55	11678	10660	9084	6307	4746	3318	2327	1594	986	669	450	324		2099.55	11339	9527	8244	6615	4758	3318
2139.54	132.845	113.787	88.6628	53.42	37.753	24.8785	16.8235	11.1854	6.78092	4.53633	3.01607	2.17351																	2119.54	11725	10677	9095	6305	4768	3312	2332	1600	986	671	450	325		2119.54	11376	9555	8293	6658	4774	3309
2159.53	133.674	114.999	89.236	53.8784	37.9342	24.8954	16.8549	11.2002	6.78092	4.5502	3.04337	2.18028																	2139.54	11784	10730	9119	6295	4757	3324	2336	1597	990	670	449	325		2139.54	11440	9601	8297	6662	4773	3325
2179.54	134.177	115.497	89.4659	53.9331	38.001	24.8785	16.8313	11.2002	6.76673	4.55714	3.0502	2.17351																	2159.53	11827	10801	9159	6337	4776	3326	2340	1599	990	672	453	326		2159.53	11524	9628	8325	6683	4778	3317
2199.53	135.11	116.325	89.8115	53.9112	37.9437	24.8277	16.8156	11.1854	6.75254	4.54327	3.02972	2.17351																	2179.54	11853	10830	9175	6342	4783	3324	2337	1599	988	673	454	325		2179.54	11540	9654	8362	6703	4769	3315
2219.54	136.697	116.984	89.999	54.2178	37.9819	24.8023	16.8078	11.1854	6.75964	4.5502	3.03654	2.16675																	2199.53	11901	10878	9199	6340	4777	3318	2335	1597	986	671	451	325		2199.53	11558	9680	8374	6710	4774	3335
2239.53	137.051	117.89	89.999	53.9549	37.9342	24.9378	16.847	11.1779	6.75254	4.53633	3.00924	2.16675																	2219.54	11982	10916	9212	6368	4781	3315	2334	1597	987	672	452	324		2219.54	11563	9702	8400	6731	4771	3323
2259.54	138.021	118.415	90.5922	54.2726	38.1061	24.87	16.8235	11.2002	6.75254	4.54327	3.01607	2.17351																	2239.53	12000	10968	9212	6344	4776	3331	2339	1596	986	670	448	324		2239.53	11653	9735	8406	6723	4790	3330
2279.54	139.056	118.801	90.897	54.2507	38.2399	24.9972	16.8313	11.1705	6.77382	4.5502	3.00924	2.17351																	2259.54	12049	10998	9253	6373	4794	3323	2336	1599	986	671	449	325		2259.54	11677	9751	8445	6755	4784	3338
2299.53	139.536	120.037	91.1442	54.4922	37.8102	24.8361	16.7921	11.1557	6.74545	4.53633	3.01607	2.16675																	2279.54	12101	11020	9274	6371	4808	3338	2337	1595	989	672	448	325		2279.54	11734	9798	8485	6751	4786	3337
2319.53	140.682	121.604	91.567	54.6902	38.3069	25.0736	16.8235	11.1631	6.74545	4.55714	3.01607	2.15998																	2299.53	12125	11090	9291	6393	4763	3319	2332	1593	985	670	449	324		2299.53	11755	9814	8479	6752	4792	3327
2339.54	142.08	121.407	91.9471	54.8113	38.3261	25.1755	16.847	11.1779	6.73126	4.53633	3.02289	2.15998																	2319.53	12182	11178	9320	6411	4815	3347	2336	1594	985	673	449	323		2319.53	11812	9836	8531	6781	4795	3336
2359.53	141.877	122.214	91.9324	54.9326	38.489	25.0396	16.8627	11.1557	6.73835	4.5502	3.00924	2.15998																	2339.54	12251	11167	9346	6422	4817	3359	2339	1596	983	670	450	323		2339.54	11832	9855	8520	6767	4792	3327
2379.53	143.08	122.501	92.6074	54.9657	38.4985	25.0142	16.8627	11.1705	6.75254	4.5502	3.01607	2.16675																	2359.53	12241	11212	9345	6433	4834	3343	2341	1593	984	672	448	323		2359.53	11859	9862	8524	6786	4795	3327
2399.53	144.045	122.7	92.4898	55.076	38.5465	25.201	16.847	11.1557	6.75254	4.53633	3.02289	2.15998																	2379.53	12300	11228	9391	6436	4835	3340	2341	1595	986	672	449	324		2379.53	11902	9921	8547	6794	4801	3326
2419.53	144.911	124.385	92.5633	55.2418	38.7097	25.082	16.8392	11.1631	6.75254	4.53633	3.01607	2.15998																	2399.53	12347	11239	9383	6446	4840	3362	2339	1593	986	670	450	323		2399.53	11950	9938	8593	6826	4799	3324
2439.53	146.137	124.878	93.4039	55.3413	38.5465	24.9463	16.8941	11.1483	6.73835	4.5294	3.00924	2.15998																	2419.53	12389	11332	9388	6461	4857	3348	2338	1594	986	670	449	323		2419.53	11999	9962	8590	6800	4813	3329
2459.54	146.638	125.317	93.6704	55.452	38.7289	25.184	16.8313	11.1854	6.75254	4.5294	3.00242	2.15322																	2439.53	12448	11359	9445	6470	4840	3332	2345	1592	984	669	448	323		2439.53	12035	9962	8616	6818	4803	3345
2479.54	146.784	125.685	93.4927	55.5961	38.5465	25.0566	16.9334	11.126	6.74545	4.5086	3.00924	2.15322																	2459.54	12472	11383	9463	6480	4859	3360	2337	1597	986	669	447	322		2459.54	12048	10005	8615	6797	4824	3320
2499.53	147.708	127.032	93.626	55.4742	38.7481	25.0311	16.8392	11.1483	6.71708	4.53633	3.00924	2.14646																	2479.54	12479	11403	9451	6493	4840	3345	2350	1589	985	666	448	322		2479.54	12089	10037	8633	6797	4807	3321
2519.52	149.017	127.273	94.0266	55.4742	38.6425	24.9209	16.7921	11.1408	6.73126	4.52247	3.00924	2.15998																	2499.53	12523	11476	9460	6482	4861	3342	2338	1592	981	670	448	321		2499.53	12152	10069	8636	6755	4828	3331
2539.52	149.782	127.421	94.205	55.6849	38.8154	25.1075	16.8549	11.0889	6.73126	4.5294	3.00242	2.15322																	2519.52	12585	11489	9487	6482	4850	3329	2332	1591	983	668	448	323		2519.52	12171	10075	8685	6866	4832	3324
2559.52	150.294	128.559	94.2794	55.6183	38.7289	25.218	16.8313	11.1631	6.74545	4.53633	3.00924	2.15322																	2539.52	12621	11497	9499	6501	4868	3351	2340	1584	983	669	447	322		2539.52	12183	10109	8697	6825	4822	3324
2579.52	151.926	129.234	94.4134	55.7626	38.7962	25.0736	16.8549	11.1631	6.74545	4.54327	3.00924	2.14646																	2559.52	12645	11558	9504	6495	4859	3364	2337	1594	985	670	448	322		2559.52	12215	10160	8686	6866	4822	3323
2599.52	151.216	129.347	95.0854	55.807	38.5753	25.082	16.8078	11.1557	6.74545	4.51553	3.00242	2.13969																	2579.52	12721	11594	9513	6508	4866	3347	2340	1594	985	671	448	321		2579.52	12254	10126	8673	6837	4820	3303
2619.53	152.64	130.271	95.1303	55.996	38.7481	25.2095	16.8863	11.1186	6.72417	4.5294	3.00924	2.14646																	2599.52	12688	11600	9558	6512	4843	3348	2334	1593	985	667	447	320		2599.52	12253	10158	8713	6864	4816	3325
2639.53	152.791	130.536	95.4451	55.9292	38.902	25.133	16.7686	11.1038	6.73126	4.51553	2.98877	2.13969																	2619.53	12754	11649	9561	6529	4861	3363	2344	1588	982	669	448	321		2619.53	12281	10178	8735	6834	4810	3323
2659.53	154.054	131.124	95.3251	56.2298	38.5273	25.0142	16.7921	11.126	6.73126	4.51553	2.99559	2.13969																	2639.53	12761	11663	9582	6523	4877	3354	2329	1586	983	667	445	320		2639.53	12309	10173	8742	6852	4812	3328
2679.52	154.338	131.639	95.8208	56.2075	38.7289	25.0481	16.7843	11.1557	6.70999	4.51553	3.00242	2.13969																	2659.53	12819	11694	9574	6550	4838	3340	2332	1589	983	667	446	320		2659.53	12353	10200	8768	6874	4820	3321
2699.52	155.149	133.307	95.7456	56.3414	38.7674	25.1585	16.7921	11.1408	6.7029	4.5086	3.00242	2.13293																	2679.52	12832	11721	9607	6548	4859	3344	2331	1593	980	667	447	320		2679.52	12418	10242	8789	6890	4816	3323
2719.51	155.568	133.423	95.7456	56.2187	38.8347	25.1585	16.7921	11.1112	6.73126	4.52247	2.98877	2.13293																	2699.52	12869	11808	9602	6560	4863	3357	2332	1591	979	666	447	319		2699.52	12442	10255	8765	6889	4820	3323
2739.52	155.766	133.828	96.0467	56.2075	38.9213	25.2095	16.7137	11.126	6.72417	4.5086	2.97513	2.12617																	2719.51	12888	11814	9602	6549	4870	3357	2332	1587	983	668	445	319		2719.51	12453	10263	8791	6874	4819	3315
2759.51	156.806	134.177	96.2276	56.5982	38.8443	25.2945	16.7607	11.1557	6.70999	4.51553	2.98195	2.13293																	2739.52	12897	11835	9622	6548	4879	3363	2322	1589	982	666	443	318		2739.52	12480	10294	8827	6888	4814	3317
2779.53	157.585	134.138	96.6962	56.2521	38.8058	25.201	16.7921	11.1112	6.68872	4.5294	2.98195	2.12617																	2759.51	12944	11853	9634	6583	4871	3373	2328	1593	980	667	444	319		2759.51	12491	10274	8797	6891	4831	3313
2799.52	158.322	134.954	96.6054	56.5312	39.0079	25.252	16.6667	11.1408	6.69581	4.52247	2.98195	2.12617																	2779.53	12979	11851	9665	6552	4867	3362	2332	1587	977	669	444	318		2779.53	12533	10324	8812	6891	4839	3325
2819.52	159.355	135.461	97.3031	56.643	39.1043	25.32	16.7059	11.1334	6.68872	4.5086	2.98195	2.11941																	2799.52	13012	11893	9659	6577	4888	3368	2316	1591	978	668	444	318		2799.52	12540	10305	8828	6882	4814	3319
2839.52	159.716	136.697	97.3487	56.9005	38.9116	25.3711	16.698	11.1631	6.67454	4.51553	2.98195	2.11941																	2819.52	13058	11919	9705	6587	4898	3376	2321	1590	977	666	444	317		2819.52	12556	10321	8843	6926	4838	3317
2859.52	159.716	135.872	97.0904	56.5312	39.0176	25.184	16.6745	11.1483	6.67454	4.49474	2.98195	2.11941																	2839.52	13074	11982	9708	6610	4878	3382	2320	1594	975	667	444	317		2839.52	12525	10345	8876	6888	4817	3326
2879.51	160.372	137.407	96.7265	56.8109	38.9405	25.32	16.651	11.1408	6.69581	4.5086	2.9683	2.11941																	2859.52	13074	11940	9691	6577	4889	3360	2317	1592	975	664	444	317		2859.52	12605	10385	8885	6916	4809	3329
2899.51	161.235	138.021	96.969	56.8445	38.9694	25.3796	16.6589	11.215	6.7029	4.51553	2.9683	2.12617																	2879.51	13103	12018	9667	6602	4881	3376	2314	1591	978	666	442	317		2879.51	12651	10395	8870	6884	4815	3312
2919.52	160.508	138.14	97.1511	57.0238	39.0176	25.269	16.651	11.1854	6.69581	4.54327	2.9683	2.11941																	2899.51	13141	12049	9683	6605	4884	3383	2315	1601	979	667	442	318		2899.51	12653	10386	8884	6915	4814	3320
2939.51	161.714	138.498	97.4856	56.9565	38.9501	25.2775	16.5728	11.1928	6.68872	4.51553	2.96148	2.11265																	2919.52	13109	12055	9695	6621	4889	3370	2314	1597	978	671	442	317		2919.52	12675	10411	8922	6909	4812	3325
2959.52	162.79	139.316	97.3183	56.9005	38.902	25.3285	16.5571	11.215	6.67454	4.52247	2.96148	2.11265																	2939.51	13162	12073	9717	6615	4882	3371	2304	1598	977	667	441	316		2939.51	12663	10413	8911	6934	4812	3326
2979.52	162.309	139.316	97.4248	57.2035	38.9983	25.4307	16.5884	11.215	6.68163	4.39776	2.9683	2.11941																	2959.52	13209	12114	9706	6610	4877	3377	2302	1601	975	668	441	316		2959.52	12686	10439	8938	6922	4809	3319
2999.51	163.296	139.436	97.6837	56.979	39.0079	25.3625	16.5493	11.1928	6.68872	4.52247	2.9683	2.11265																	2979.52	13188	12114	9713	6637	4887	3389	2306	1601	976	650	442	317		2979.52	12687	10463	8962	6937	4812	3329
3019.5	163.665	139.757	97.4095	57.2035	39.1332	25.4051	16.518	11.2522	6.66745	4.51553	2.96148	2.11265																	2999.51	13231	12120	9730	6617	4888	3381	2301	1598	977	668	442	316		2999.51	12706	10478	8942	6908	4808	3318
3039.51	164.499	140.299	97.7142	57.2035	39.1814	25.3711	16.5415	11.215	6.67454	4.5086	2.95466	2.10589																	3019.5	13247	12136	9712	6637	4901	3386	2297	1606	974	667	441	316		3019.5	12715	10442	8962	6921	4803	3311
3059.51	164.151	140.702	98.1418	57.4284	38.9309	25.3881	16.5023	11.215	6.69581	4.51553	2.95466	2.11265																	3039.51	13283	12163	9732	6637	4906	3382	2300	1601	975	666	440	315		3039.51	12782	10506	8999	6946	4802	3318
3079.51	165.756	142.712	98.6627	57.4622	39.2683	25.3711	16.4789	11.2076	6.68872	4.53633	2.95466	2.09913																	3059.51	13268	12183	9760	6657	4880	3384	2295	1601	978	667	440	316		3059.51	12812	10515	8982	6925	4789	3304
3099.51	165.873	142.039	98.1418	57.4284	39.2973	25.4477	16.5336	11.2076	6.68163	4.5294	2.95466	2.10589																	3079.51	13337	12282	9794	6660	4915	3382	2292	1600	977	670	440	314		3079.51	12798	10477	9008	6904	4803	3305
3119.51	166.364	143.039	98.8163	57.4622	39.3552	25.337	16.4711	11.2299	6.68163	4.5086	2.95466	2.10589																	3099.51	13342	12249	9760	6657	4918	3391	2299	1600	976	669	440	315		3099.51	12807	10525	9002	6918	4792	3318
3139.51	166.669	142.63	98.3101	57.6199	39.2973	25.252	16.4633	11.2002	6.66036	4.5294	2.95466	2.10589																	3119.51	13363	12298	9804	6660	4924	3378	2291	1603	976	666	440	315		3119.51	12849	10487	9003	6937	4790	3321
3159.51	166.975	143.942	98.7241	57.6876	39.4422	25.3115	16.4007	11.1483	6.69581	4.52247	2.96148	2.11265																	3139.51	13376	12278	9771	6674	4918	3368	2290	1599	973	669	440	315		3139.51	12858	10527	9029	6966	4781	3322
3179.51	167.658	144.024	98.632	57.496	39.1718	25.3455	16.3773	11.1631	6.66745	4.50167	2.96148	2.11265																	3159.51	13389	12342	9798	6680	4933	3375	2282	1592	978	668	441	316		3159.51	12861	10560	9043	6935	4791	3326
3199.5	168.297	144.539	99.1085	57.8795	39.1236	25.3285	16.4085	11.1631	6.68872	4.51553	2.96148	2.11265																	3179.51	13418	12346	9792	6663	4905	3379	2279	1594	974	665	441	316		3179.51	12856	10558	9040	6963	4786	3335
3219.5	169.2	144.498	98.8163	57.9134	39.1236	25.3711	16.3695	11.1334	6.71708	4.49474	2.95466	2.11941																	3199.5	13445	12371	9823	6697	4900	3377	2283	1594	977	667	441	316		3199.5	12909	10551	9053	6914	4775	3323
3239.5	169.343	144.932	98.8777	57.6199	39.0657	25.354	16.3383	11.1186	6.72417	4.49474	2.94784	2.09913																	3219.5	13483	12369	9804	6700	4900	3382	2278	1590	981	664	440	317		3219.5	12897	10547	9076	6905	4774	3328
3259.5	169.51	144.519	98.7855	57.9134	39.0176	25.5073	16.2992	11.0889	6.74545	4.5086	2.94784	2.10589																	3239.5	13489	12390	9808	6674	4894	3380	2274	1588	982	664	439	314		3239.5	12917	10553	9044	6903	4781	3334
3279.5	169.057	145.637	98.7855	57.6086	39.0947	25.3625	16.3226	11.0741	6.73835	4.51553	2.96148	2.10589																	3259.5	13496	12370	9802	6700	4889	3398	2269	1584	985	666	439	315		3259.5	12961	10579	9077	6916	4796	3348
3299.51	170.012	145.616	98.586	58.0264	39.0657	25.4818	16.2524	11.0297	6.73835	4.51553	2.95466	2.09913																	3279.5	13477	12424	9802	6673	4897	3381	2272	1582	984	667	441	315		3279.5	12966	10615	9099	6933	4783	3346
3319.51	171.332	146.721	99.3859	57.5861	39.085	25.4988	16.2602	11.0445	6.73835	4.50167	2.94784	2.09913																	3299.51	13517	12423	9789	6710	4894	3395	2263	1576	984	667	440	314		3299.51	12975	10580	9125	6893	4775	3331
3339.51	170.947	147.119	99.0931	58.0038	39.0561	25.4392	16.2524	11.0148	6.73126	4.48781	2.96148	2.10589																	3319.51	13572	12476	9841	6671	4896	3397	2264	1578	984	665	439	314		3319.51	12970	10653	9101	6902	4764	3333
3359.51	171.646	147.729	98.7087	58.117	39.0947	25.4562	16.2836	11.0148	6.75254	4.50167	2.96148	2.10589																	3339.51	13556	12495	9822	6708	4893	3390	2263	1574	983	663	441	315		3339.51	12984	10616	9138	6893	4763	3329
3379.49	171.767	147.602	98.2489	58.1849	39.1525	25.4988	16.2914	11.0223	6.75964	4.48781	2.96148	2.09913																	3359.51	13585	12524	9797	6718	4897	3392	2267	1574	986	665	441	315		3359.51	12986	10616	9124	6908	4764	3337
3399.5	171.574	148.045	99.0469	58.4457	39.0465	25.4136	16.2212	10.9926	6.75964	4.50167	2.96148	2.10589																	3379.49	13590	12518	9767	6724	4903	3397	2268	1575	987	663	441	314		3379.49	12962	10602	9133	6890	4764	3337
3419.49	172.178	148.382	99.1085	58.2642	39.1236	25.5244	16.2524	11	6.75254	4.47395	2.97513	2.10589																	3399.5	13582	12539	9819	6747	4892	3387	2259	1571	987	665	441	315		3399.5	13001	10603	9118	6917	4768	3331
3439.49	172.081	148.89	98.8777	58.3322	39.0176	25.354	16.2056	10.9852	6.74545	4.46009	2.97513	2.11265																	3419.49	13607	12555	9823	6731	4900	3400	2263	1572	986	661	443	315		3419.49	12987	10619	9149	6922	4775	3327
3459.51	172.251	148.488	99.2317	58.423	39.085	25.4051	16.1978	10.9408	6.71708	4.45316	2.9683	2.10589																	3439.49	13603	12579	9808	6737	4889	3380	2257	1570	985	659	443	316		3439.49	13005	10628	9162	6904	4788	3325
3479.5	172.906	149.357	99.3705	58.4116	38.9598	25.5585	16.151	10.9408	6.71708	4.47395	2.9683	2.11941																	3459.51	13610	12560	9831	6745	4896	3386	2256	1564	981	658	442	315		3459.51	13007	10605	9169	6928	4782	3339
3499.5	173.759	149.484	99.8649	58.6274	39.1429	25.4818	16.1822	10.963	6.71708	4.45316	2.98195	2.11941																	3479.5	13637	12601	9840	6744	4883	3404	2250	1564	981	661	442	317		3479.5	13029	10639	9146	6922	4781	3326
3519.5	173.369	149.932	99.6793	58.5024	38.9405	25.4477	16.1432	10.9778	6.70999	4.44624	2.98195	2.11265																	3499.5	13672	12607	9872	6763	4902	3395	2254	1567	981	658	444	317		3499.5	13026	10657	9197	6923	4798	3325
3539.49	174.616	150.658	99.4785	58.4116	38.8828	25.3455	16.151	10.9112	6.66036	4.45316	2.98195	2.11941																	3519.5	13656	12628	9860	6752	4881	3391	2249	1569	980	657	444	316		3519.5	13060	10625	9178	6908	4772	3322
3559.49	174.518	151.108	99.5248	58.5819	39.1429	25.4818	16.151	10.9556	6.68163	4.44624	2.98195	2.11265																	3539.49	13707	12662	9847	6744	4875	3379	2250	1560	973	658	444	317		3539.49	13086	10659	9200	6941	4782	3320
3579.49	173.955	150.508	99.4476	58.6388	39.0657	25.4647	16.1277	10.9186	6.68872	4.43931	2.98877	2.10589																	3559.49	13703	12683	9850	6759	4902	3395	2250	1566	976	657	444	316		3559.49	13049	10662	9218	6924	4786	3304
3599.49	174.126	151.538	99.2009	58.8663	38.9598	25.5159	16.1121	10.9334	6.7029	4.43238	2.99559	2.11265																	3579.49	13680	12655	9845	6764	4894	3393	2247	1561	977	656	445	315		3579.49	13103	10653	9223	6915	4798	3319
3619.49	175.996	152.77	99.2934	59.0715	38.9501	25.55	16.1588	10.926	6.72417	4.43931	2.98877	2.11941																	3599.49	13687	12703	9829	6784	4883	3399	2245	1563	979	655	446	316		3599.49	13050	10660	9234	6925	4774	3308
3639.49	175.872	152.596	99.6639	58.6956	38.9309	25.5926	16.1432	10.9408	6.71708	4.46009	2.98877	2.11941																	3619.49	13763	12760	9835	6802	4882	3403	2251	1562	982	656	445	317		3619.49	13115	10692	9253	6932	4777	3313
3659.5	175.551	152.488	99.4168	58.9575	39.0272	25.4733	16.0887	10.963	6.71708	4.41853	2.98877	2.11265																	3639.49	13758	12752	9859	6769	4880	3408	2249	1564	981	659	445	317		3639.49	13119	10667	9260	6930	4792	3310
3679.49	175.774	153.726	99.6793	58.8777	38.902	25.4647	16.0887	10.9334	6.70999	4.41853	2.98195	2.11265																	3659.5	13745	12747	9843	6792	4890	3394	2242	1567	981	653	445	316		3659.5	13119	10650	9250	6918	4780	3313
3699.49	174.985	153.857	99.6175	58.8549	38.9405	25.4988	16.1043	10.963	6.73126	4.42546	2.97513	2.10589																	3679.49	13754	12804	9860	6785	4877	3393	2242	1563	980	653	444	316		3679.49	13147	10689	9278	6946	4778	3303
3719.48	175.798	152.965	99.4322	58.9347	38.7193	25.4818	16.0186	10.9556	6.70999	4.42546	2.98195	2.10589																	3699.49	13722	12810	9856	6783	4881	3397	2244	1567	983	654	443	315		3699.49	13196	10677	9260	6932	4766	3302
3739.48	175.947	153.378	99.6175	59.0715	38.6809	25.4903	16.0342	10.9556	6.7029	4.43238	2.97513	2.10589																	3719.48	13755	12769	9844	6790	4858	3395	2233	1566	980	654	444	315		3719.48	13160	10663	9282	6934	4781	3298
3759.49	175.625	155.105	100.02	58.9917	38.7962	25.4988	16.0342	10.9704	6.68163	4.45316	2.98195	2.10589																	3739.48	13761	12788	9856	6802	4854	3396	2235	1566	979	655	443	315		3739.48	13170	10710	9293	6959	4753	3289
3779.49	177.586	154.36	100.004	59.1514	38.6713	25.5329	16.0653	10.9482	6.7029	4.42546	2.98195	2.10589																	3759.49	13748	12867	9882	6795	4866	3397	2235	1568	976	658	444	315		3759.49	13159	10652	9290	6927	4750	3293
3799.49	177.137	154.754	98.9239	59.0031	38.5657	25.5159	16.0576	10.9038	6.66745	4.42546	2.9683	2.10589																	3779.49	13827	12833	9881	6809	4853	3401	2239	1565	979	654	444	315		3779.49	13157	10685	9309	6925	4738	3303
3819.49	177.86	154.798	100.113	59.0145	38.7385	25.5159	16.0186	10.8964	6.68872	4.42546	2.9683	2.10589																	3799.49	13809	12851	9811	6796	4842	3399	2238	1559	974	654	442	315		3799.49	13140	10681	9307	6924	4759	3305
3839.49	176.913	155.105	100.128	59.2199	38.9309	25.3966	16.0264	10.926	6.66036	4.41853	2.96148	2.10589																	3819.49	13838	12853	9888	6797	4860	3399	2233	1558	977	654	442	315		3819.49	13190	10695	9325	6913	4766	3294
3859.49	176.169	154.754	100.02	59.1057	38.7962	25.4051	16.0576	10.926	6.64619	4.41853	2.94784	2.10589																	3839.49	13800	12867	9889	6815	4880	3385	2234	1562	973	653	441	315		3839.49	13182	10676	9285	6915	4750	3292
3879.48	176.194	156.031	99.4014	58.9119	38.7578	25.4818	16.0186	10.926	6.66745	4.41161	2.94784	2.11265																	3859.49	13770	12851	9882	6805	4866	3386	2238	1562	971	653	439	315		3859.49	13174	10637	9330	6918	4747	3290
3899.48	177.985	154.229	99.1393	58.9119	38.6617	25.4221	16.0186	10.8964	6.6391	4.41161	2.94102	2.10589																	3879.48	13771	12909	9842	6788	4862	3395	2233	1562	974	652	439	316		3879.48	13147	10645	9299	6922	4755	3288
3919.48	177.836	156.319	99.803	58.9119	38.7097	25.4733	16.0342	10.8594	6.65328	4.41853	2.94784	2.09913																	3899.48	13843	12827	9825	6788	4852	3388	2233	1558	970	652	438	315		3899.48	13135	10660	9293	6910	4757	3289
3939.48	177.536	155.369	99.5866	58.9575	38.7385	25.4562	16.0186	10.8816	6.61077	4.41161	2.9342	2.09913																	3919.48	13837	12922	9868	6788	4857	3394	2235	1553	972	653	439	314		3919.48	13161	10692	9320	6937	4750	3280
3959.48	178.737	155.391	98.847	58.9347	38.902	25.4307	16.0264	10.9038	6.60368	4.41853	2.9342	2.09913																	3939.48	13825	12879	9854	6792	4860	3392	2233	1556	966	652	437	314		3939.48	13192	10681	9342	6928	4761	3279
3979.49	178.311	155.943	98.7702	59.0715	38.7578	25.4136	16.0264	10.8964	6.5966	4.40468	2.92057	2.09913																	3959.48	13873	12880	9806	6790	4877	3389	2234	1559	965	653	437	314		3959.48	13201	10670	9350	6916	4750	3268
3999.49	178.436	156.23	99.0315	58.9689	38.7578	25.303	16.0342	10.9408	6.60368	4.41853	2.91375	2.09913																	3979.49	13856	12905	9801	6802	4862	3387	2234	1558	964	651	435	314		3979.49	13179	10669	9334	6935	4762	3262
4019.48	177.586	156.673	98.678	58.8435	38.7097	25.354	16.0031	10.9186	6.60368	4.43238	2.92738	2.09913																	3999.49	13861	12918	9818	6793	4862	3374	2235	1564	965	653	434	314		3999.49	13152	10660	9340	6936	4758	3263
4039.48	177.811	155.656	98.9085	59.0145	38.8058	25.2265	16.0809	10.926	6.56827	4.43238	2.91375	2.09913																	4019.48	13827	12938	9795	6782	4857	3380	2231	1561	965	655	436	314		4019.48	13173	10672	9366	6920	4764	3250
4059.47	179.643	156.385	99.0008	59.1057	38.7674	25.235	16.0576	10.9704	6.54704	4.42546	2.90693	2.09913																	4039.48	13836	12892	9810	6797	4867	3365	2241	1562	960	655	434	314		4039.48	13174	10650	9369	6933	4770	3252
4079.47	178.637	156.496	98.678	59.0031	38.7578	25.218	16.1121	10.9482	6.56119	4.43238	2.90693	2.10589																	4059.47	13909	12925	9816	6805	4863	3366	2238	1568	957	654	433	314		4059.47	13185	10675	9366	6921	4746	3251
4099.47	178.988	157.473	98.678	58.9119	38.6905	25.2095	16.1121	10.9556	6.54704	4.43931	2.90693	2.09913																	4079.47	13869	12930	9795	6796	4862	3364	2245	1565	959	655	433	315		4079.47	13188	10674	9365	6935	4771	3248
4119.47	178.938	156.363	98.4173	58.9575	38.7481	25.133	16.1666	10.9704	6.56119	4.41853	2.8933	2.09237																	4099.47	13883	12974	9795	6788	4855	3363	2245	1566	957	656	433	314		4099.47	13177	10663	9374	6936	4747	3243
4139.47	178.712	156.917	98.4173	58.9119	38.6233	25.1755	16.1432	11.0223	6.56827	4.40468	2.8933	2.09913																	4119.47	13881	12924	9778	6792	4861	3354	2252	1568	959	653	431	313		4119.47	13177	10624	9365	6939	4759	3240
4159.48	179.845	155.832	98.6166	58.7639	38.7097	25.167	16.1432	10.9926	6.51872	4.41853	2.8933	2.09237																	4139.47	13872	12949	9778	6788	4848	3359	2249	1575	960	651	431	314		4139.47	13159	10640	9361	6918	4752	3224
4179.48	178.161	156.673	98.1112	58.6729	38.6041	25.1585	16.1432	10.9926	6.5258	4.42546	2.88648	2.09913																	4159.48	13917	12900	9791	6775	4857	3358	2249	1571	953	653	431	313		4159.48	13153	10642	9374	6927	4737	3232
4199.48	178.386	156.673	98.1265	58.798	38.5849	25.116	16.1822	10.9704	6.4975	4.41853	2.88648	2.09237																	4179.48	13850	12938	9758	6767	4846	3357	2249	1571	954	654	430	314		4179.48	13185	10654	9366	6910	4750	3224
4219.46	177.885	155.171	97.821	58.9689	38.3739	25.1075	16.1822	10.9482	6.50457	4.41853	2.88648	2.09237																	4199.48	13859	12938	9759	6778	4844	3352	2254	1568	950	653	430	313		4199.48	13193	10661	9370	6939	4748	3226
4239.46	178.762	157.496	98.1571	58.707	38.4794	25.0142	16.1588	10.9778	6.50457	4.43238	2.87967	2.09237																	4219.46	13839	12870	9739	6793	4822	3351	2254	1565	951	653	430	313		4219.46	13171	10649	9372	6928	4741	3220
4259.47	179.391	156.319	98.0195	58.6388	38.3452	25.0311	16.1043	10.9778	6.47627	4.42546	2.88648	2.09237																	4239.46	13874	12975	9761	6770	4833	3340	2251	1569	951	655	429	313		4239.46	13167	10643	9377	6929	4731	3211
4279.47	178.486	156.451	97.9889	58.798	38.2878	25.0142	16.1588	11.0074	6.4975	4.43238	2.87285	2.09237																	4259.47	13899	12922	9752	6764	4819	3342	2244	1569	947	654	430	313		4259.47	13148	10631	9395	6927	4729	3221
4299.46	179.039	156.584	98.2029	58.707	38.1443	24.9124	16.1354	10.9704	6.49042	4.42546	2.86604	2.09237																	4279.47	13863	12928	9750	6778	4813	3340	2251	1573	950	655	428	313		4279.47	13223	10638	9398	6936	4738	3225
4319.47	179.265	156.851	98.1876	58.6388	38.1156	24.9124	16.1432	10.9852	6.4692	4.44624	2.85922	2.09913																	4299.46	13885	12934	9764	6770	4798	3328	2248	1568	949	654	427	313		4299.46	13178	10638	9368	6935	4715	3204
4339.48	178.662	155.876	98.2642	58.7525	38.1443	24.87	16.1744	11	6.45505	4.43931	2.85922	2.09237																	4319.47	13894	12946	9763	6764	4795	3328	2249	1570	946	657	426	314		4319.47	13212	10667	9392	6956	4723	3203
4359.47	178.863	155.81	97.9278	58.6842	38.1347	24.8616	16.1744	11.0074	6.48335	4.44624	2.87285	2.09913																	4339.48	13870	12902	9768	6774	4798	3323	2253	1572	944	656	426	313		4339.48	13168	10621	9370	6926	4726	3201
4379.48	178.536	155.921	97.9889	58.707	36.6156	24.8531	16.151	11.0074	6.48335	4.44624	2.86604	2.09237																	4359.47	13878	12899	9746	6768	4797	3322	2253	1573	948	657	428	314		4359.47	13198	10606	9394	6922	4725	3200
4399.47	179.139	155.524	98.3407	58.4684	37.8865	24.7769	16.1978	11	6.4692	4.46009	2.87285	2.09237																	4379.48	13865	12904	9750	6770	4637	3321	2250	1573	948	657	427	313		4379.48	13168	10593	9375	6930	4713	3201
4419.46	178.336	155.149	98.0347	58.4797	37.9437	24.7346	16.0809	10.9704	6.4692	4.46702	2.85241	2.08561																	4399.47	13889	12886	9773	6749	4771	3312	2256	1572	946	659	428	313		4399.47	13166	10619	9387	6920	4705	3194
4439.46	179.441	155.018	98.0653	58.7525	37.896	24.7092	16.1666	10.963	6.44798	4.44624	2.85241	2.08561																	4419.46	13857	12869	9753	6750	4777	3307	2241	1568	946	660	425	312		4419.46	13156	10606	9369	6952	4703	3187
4459.46	178.863	154.798	97.7752	58.5479	37.8865	24.5993	16.0731	10.9482	6.46212	4.44624	2.85241	2.08561																	4439.46	13901	12863	9755	6774	4772	3304	2252	1567	943	657	425	312		4439.46	13140	10577	9362	6931	4702	3181
4479.46	178.687	155.59	98.3713	58.3209	37.6959	24.6246	16.0576	10.9482	6.44798	4.45316	2.8456	2.08561																	4459.46	13878	12853	9736	6756	4771	3291	2240	1565	945	657	425	312		4459.46	13154	10594	9390	6919	4693	3185
4499.47	178.186	154.316	97.821	58.3436	37.753	24.5824	16.0653	10.926	6.44091	4.46009	2.85241	2.09237																	4479.46	13871	12889	9775	6736	4751	3294	2238	1565	943	658	424	312		4479.46	13170	10597	9372	6930	4684	3193
4519.47	179.29	154.404	97.7294	58.4911	37.7625	24.5486	16.0498	10.9778	6.44798	4.44624	2.85241	2.08561																	4499.47	13851	12831	9739	6738	4757	3289	2239	1562	942	659	425	313		4499.47	13177	10597	9361	6950	4682	3178
4539.47	177.486	155.018	98.0042	58.2642	37.4866	24.4641	16.0264	10.9334	6.44091	4.41853	2.83197	2.09237																	4519.47	13895	12835	9733	6751	4758	3285	2237	1569	943	657	425	312		4519.47	13178	10586	9331	6929	4703	3188
4559.47	177.711	154.776	98.2795	58.1962	37.6292	24.3292	16.0186	10.9112	6.43384	4.46009	2.85241	2.09237																	4539.47	13823	12863	9751	6731	4729	3275	2234	1563	942	653	422	313		4539.47	13153	10588	9366	6955	4677	3172
4579.46	178.662	155.435	97.7752	58.1849	37.5056	24.3798	15.9486	10.926	6.42677	4.45316	2.83878	2.09237																	4559.47	13832	12852	9769	6725	4744	3259	2233	1560	941	659	425	313		4559.47	13160	10577	9367	6930	4683	3178
4599.45	178.436	155.303	98.356	58.5706	37.4961	24.4726	16.0108	10.8964	6.44091	4.46009	2.83878	2.08561																	4579.46	13870	12882	9736	6724	4731	3265	2224	1562	940	658	423	313		4579.46	13129	10591	9349	6928	4681	3185
4619.46	178.812	153.901	98.2336	58.083	37.4011	24.3966	15.9642	10.8742	6.44091	4.45316	2.83197	2.07885																	4599.45	13861	12876	9774	6758	4730	3276	2232	1558	942	659	423	312		4599.45	13152	10547	9346	6955	4674	3172
4639.45	177.337	155.127	97.7599	57.9134	37.2872	24.3376	15.9953	10.8446	6.42677	4.44624	2.83197	2.07885																	4619.46	13876	12812	9766	6715	4720	3267	2226	1555	942	658	422	311		4619.46	13144	10560	9340	6935	4664	3177
4659.45	177.586	154.557	97.9889	57.9812	37.2967	24.346	15.9642	10.8594	6.46212	4.45316	2.83197	2.08561																	4639.45	13817	12868	9735	6700	4708	3260	2230	1551	940	657	422	311		4639.45	13145	10557	9348	6924	4673	3173
4679.47	177.586	154.207	98.3713	57.7891	37.1449	24.2955	15.9097	10.8298	6.44091	4.43238	2.83197	2.09237																	4659.45	13827	12842	9750	6706	4709	3261	2226	1553	945	658	422	312		4659.45	13092	10535	9322	6953	4659	3191
4699.47	177.536	153.03	98.1876	58.0264	37.2397	24.2533	16.0186	10.8668	6.4692	4.45316	2.83197	2.09913																	4679.47	13827	12826	9775	6689	4693	3255	2219	1549	942	655	422	313		4679.47	13182	10555	9362	6909	4662	3176
4719.46	178.511	152.943	97.5922	57.8343	37.0786	24.1187	15.9408	10.8003	6.45505	4.43238	2.81835	2.08561																	4699.47	13825	12772	9763	6710	4703	3250	2233	1554	946	658	422	314		4699.47	13121	10563	9336	6940	4646	3165
4739.46	178.061	153.356	98.0959	57.8682	37.0881	24.1944	15.933	10.8151	6.45505	4.43931	2.83197	2.07885																	4719.46	13864	12768	9724	6693	4686	3234	2223	1545	944	655	420	312		4719.46	13127	10569	9335	6919	4645	3179
4759.45	178.161	153.095	97.6075	57.7101	36.9083	24.1271	15.9175	10.7633	6.45505	4.41853	2.82516	2.08561																	4739.46	13846	12787	9757	6696	4687	3243	2222	1547	944	656	422	311		4739.46	13124	10533	9339	6905	4647	3170
4779.45	177.96	153.77	97.7142	57.6425	36.8799	24.1018	15.8553	10.7633	6.49042	4.43238	2.81835	2.07885																	4759.45	13850	12775	9725	6682	4668	3235	2220	1540	944	653	421	312		4759.45	13128	10492	9342	6915	4643	3171
4799.45	177.786	153.16	97.7294	57.7327	37.0597	24.085	15.9642	10.7264	6.4692	4.43238	2.81835	2.08561																	4779.45	13842	12806	9732	6676	4665	3232	2212	1540	949	655	420	311		4779.45	13139	10531	9364	6933	4649	3177
4819.45	177.711	153.4	98.0042	57.5185	36.9272	24.1271	15.8553	10.7633	6.49042	4.43238	2.82516	2.07885																	4799.45	13835	12778	9733	6684	4684	3230	2226	1535	946	655	420	312		4799.45	13129	10523	9367	6896	4648	3172
4839.46	178.211	154.491	98.2795	57.6988	36.8421	24.085	15.8708	10.7042	6.51165	4.42546	2.81835	2.07209																	4819.45	13832	12789	9751	6665	4670	3235	2212	1540	949	655	421	311		4819.45	13138	10507	9366	6884	4627	3179
4859.46	178.186	152.835	98.0042	57.6537	36.8232	24.0178	15.8475	10.7485	6.49042	4.42546	2.82516	2.07209																	4839.46	13852	12839	9769	6681	4661	3230	2214	1532	952	654	420	310		4839.46	13099	10486	9328	6916	4637	3178
4879.46	178.236	153.269	97.8515	57.4171	36.691	23.9925	15.8475	10.6895	6.50457	4.41853	2.81154	2.06534																	4859.46	13851	12763	9751	6677	4659	3222	2211	1538	949	654	421	310		4859.46	13083	10491	9360	6907	4626	3178
4899.46	178.386	153.879	97.8973	57.2484	36.7005	24.043	15.7699	10.6895	6.53996	4.43931	2.82516	2.08561																	4879.46	13853	12783	9741	6656	4645	3219	2211	1530	951	653	419	309		4879.46	13138	10480	9356	6930	4632	3173
4919.45	178.486	154.141	97.8973	57.1698	36.6344	23.9505	15.8009	10.6747	6.51165	4.41853	2.81154	2.05858																	4899.46	13859	12811	9744	6641	4646	3225	2201	1530	956	656	421	312		4899.46	13088	10488	9348	6900	4611	3172
4939.45	177.711	153.705	97.8362	57.2372	36.7382	23.9505	15.8553	10.6378	6.50457	4.39776	2.82516	2.07209																	4919.45	13863	12823	9744	6634	4639	3214	2205	1528	952	653	419	308		4919.45	13106	10461	9382	6901	4612	3180
4959.45	177.162	154.185	97.3487	57.0463	36.6344	23.8246	15.7543	10.623	6.50457	4.39776	2.82516	2.05858																	4939.45	13832	12803	9740	6640	4650	3214	2212	1523	951	650	421	310		4939.45	13103	10469	9343	6925	4590	3168
4979.45	176.467	153.269	97.3335	57.0912	36.6061	23.9505	15.7854	10.6157	6.51165	4.37699	2.81835	2.05858																	4959.45	13810	12825	9708	6623	4639	3199	2199	1521	951	650	421	308		4959.45	13091	10467	9324	6892	4588	3157
4999.45	176.392	153.857	97.5161	56.8669	36.3612	23.833	15.832	10.6009	6.5258	4.37699	2.81835	2.05858																	4979.45	13782	12783	9707	6627	4636	3214	2203	1520	952	647	420	308		4979.45	13106	10472	9336	6868	4594	3155
5019.46	176.169	153.748	97.3335	56.8557	36.38	23.7911	15.731	10.564	6.51872	4.37007	2.81835	2.05182																	4999.45	13779	12810	9719	6607	4610	3200	2209	1518	954	647	420	308		4999.45	13044	10441	9334	6894	4591	3162
5039.45	176.491	154.141	96.9386	56.9902	36.3048	23.8079	15.7233	10.5567	6.51872	4.34239	2.81835	2.04507																	5019.46	13770	12805	9707	6606	4612	3195	2196	1513	953	646	420	307		5019.46	13029	10442	9333	6885	4582	3151
5059.45	177.013	153.291	97.5009	57.0687	36.3894	23.7659	15.7233	10.5493	6.5258	4.36315	2.81154	2.05182																	5039.45	13783	12823	9681	6618	4604	3197	2195	1512	953	642	420	306		5039.45	13074	10478	9346	6867	4589	3152
5079.45	177.486	153.617	97.2575	56.8781	36.2766	23.7408	15.7078	10.5419	6.51872	4.35623	2.81154	2.04507																	5059.45	13804	12784	9718	6625	4613	3192	2195	1511	954	645	419	307		5059.45	13069	10441	9312	6853	4589	3156
5099.44	176.715	152.229	97.4704	56.7885	36.3518	23.7408	15.7	10.5345	6.5258	4.34931	2.81154	2.03831																	5079.45	13823	12799	9702	6608	4601	3189	2193	1510	953	644	419	306		5079.45	13054	10424	9302	6874	4573	3140
5119.44	175.157	153.53	97.06	56.4865	36.286	23.7408	15.6922	10.5345	6.51872	4.33547	2.82516	2.03156																	5099.44	13792	12735	9716	6600	4609	3189	2192	1509	954	643	419	305		5099.44	13028	10422	9331	6854	4588	3149
5139.44	176.021	152.337	96.56	56.4083	36.1638	23.6318	15.6612	10.483	6.51872	4.32163	2.83197	2.03831																	5119.44	13729	12795	9689	6573	4602	3189	2191	1509	953	641	421	304		5119.44	13018	10392	9288	6841	4586	3153
5159.45	175.724	152.185	97.2271	56.4418	36.1356	23.6486	15.6535	10.152	6.51872	4.33547	2.83878	2.03831																	5139.44	13764	12740	9656	6566	4589	3176	2187	1502	953	639	422	305		5139.44	13023	10384	9312	6861	4594	3153
5179.45	176.169	152.856	96.7416	56.3525	36.1826	23.6067	15.6535	10.4977	6.53996	4.33547	2.83878	2.0248																	5159.45	13752	12733	9700	6569	4586	3178	2186	1457	953	641	423	305		5159.45	13015	10412	9313	6828	4595	3149
5199.45	176.764	152.315	96.5903	56.163	35.9761	23.5732	15.6224	10.4461	6.4975	4.30088	2.83197	2.0248																	5179.45	13770	12764	9668	6561	4591	3173	2186	1504	956	641	423	303		5179.45	12973	10401	9287	6832	4590	3157
5219.44	176.467	152.705	96.5751	56.1407	36.0511	23.5314	15.6224	10.4903	6.51165	4.32163	2.83197	2.0248																	5199.45	13794	12739	9658	6544	4569	3169	2182	1497	950	636	422	303		5199.45	13028	10390	9292	6833	4594	3150
5239.44	175.034	152.207	96.3635	56.1184	36.2484	23.5984	15.669	10.4535	6.51872	4.30779	2.83878	2.01805																	5219.44	13782	12757	9657	6542	4577	3164	2182	1503	952	639	422	303		5219.44	12993	10403	9266	6822	4591	3158
5259.43	175.477	152.272	96.8628	55.8737	35.9198	23.6318	15.6612	10.4314	6.53288	4.29396	2.83197	2.0248																	5239.44	13724	12734	9643	6540	4598	3172	2188	1498	953	637	423	302		5239.44	12980	10413	9297	6821	4587	3148
5279.43	175.477	152.661	96.8931	56.0182	36.1638	23.6318	15.6535	10.4388	6.53996	4.30779	2.85241	2.01805																	5259.43	13742	12737	9676	6518	4563	3176	2187	1495	955	635	422	303		5259.43	12960	10361	9300	6813	4595	3155
5299.44	176.864	151.969	96.3635	55.8625	35.9761	23.4979	15.6535	10.4682	6.4975	4.30088	2.8456	2.01805																	5279.43	13742	12755	9678	6531	4589	3176	2186	1496	956	637	425	302		5279.43	13000	10402	9283	6817	4589	3157
5319.43	176.318	152.813	96.2578	55.807	36.0605	23.5732	15.6535	10.4682	6.5258	4.28704	2.85922	2.01805																	5299.44	13798	12723	9643	6517	4569	3160	2186	1500	950	636	424	302		5299.44	13022	10399	9290	6818	4584	3155
5339.43	174.518	151.926	96.5298	55.8514	36.0042	23.4896	15.6224	10.424	6.50457	4.27321	2.85241	2.00454																	5319.43	13776	12762	9636	6512	4578	3169	2186	1500	954	634	426	302		5319.43	12948	10341	9269	6789	4580	3152
5359.44	175.305	152.445	96.3182	55.7071	35.9948	23.4812	15.7078	10.4461	6.5258	4.27321	2.85241	2.01805																	5339.43	13703	12721	9654	6516	4572	3159	2182	1494	951	632	425	300		5339.43	12969	10361	9301	6804	4584	3156
5379.44	174.714	152.726	95.8659	55.5739	35.9198	23.4979	15.6302	10.424	6.51165	4.28013	2.85922	2.01129																	5359.44	13735	12745	9640	6503	4571	3158	2193	1497	954	632	425	302		5359.44	12937	10342	9260	6781	4578	3142
5399.44	175.256	152.337	95.4301	55.4077	35.9573	23.5063	15.6922	10.4093	6.50457	4.2663	2.86604	2.01129																	5379.44	13711	12758	9610	6491	4563	3160	2183	1494	952	633	426	301		5379.44	12941	10345	9277	6768	4578	3153
5419.44	174.665	151.991	95.5202	55.3635	35.9855	23.4561	15.6302	10.3872	6.51165	4.25247	2.87967	2.00454																	5399.44	13733	12740	9581	6476	4567	3161	2191	1492	951	631	427	301		5399.44	12949	10317	9239	6778	4580	3141
5439.43	174.077	151.28	95.0555	55.3413	35.9011	23.4812	15.6457	10.3504	6.48335	4.24556	2.85922	2.00454																	5419.44	13709	12724	9587	6472	4570	3155	2183	1489	952	629	429	300		5419.44	12941	10321	9216	6731	4565	3143
5459.43	174.886	151.452	94.9358	55.2307	35.9105	23.4896	15.6379	10.3799	6.46212	4.23865	2.85922	1.99779																	5439.43	13685	12691	9556	6470	4561	3158	2185	1484	948	628	426	300		5439.43	12953	10316	9247	6713	4573	3141
5479.43	174.126	152.056	94.8909	55.1202	35.9011	23.3976	15.5914	10.3431	6.45505	4.23865	2.85922	2.00454																	5459.43	13718	12699	9548	6460	4562	3159	2184	1488	945	627	426	299		5459.43	12891	10282	9242	6739	4567	3138
5499.43	173.735	151.581	94.7117	55.1754	35.7793	23.4478	15.6535	10.3357	6.45505	4.23173	2.87285	1.99779																	5479.43	13687	12727	9545	6450	4561	3148	2178	1483	944	627	426	300		5479.43	12931	10281	9217	6736	4570	3138
5519.42	173.491	152.185	94.473	54.9215	35.7325	23.4143	15.5992	10.3284	6.44798	4.23865	2.8456	1.99103																	5499.43	13671	12705	9533	6455	4548	3154	2186	1482	944	626	428	299		5499.43	12891	10291	9215	6733	4579	3140
5539.43	173.369	151.754	94.7117	55.0429	35.667	23.3475	15.5682	10.3504	6.44798	4.21791	2.85241	1.98428																	5519.42	13661	12733	9517	6432	4543	3150	2179	1481	943	627	424	298		5519.42	12915	10293	9187	6703	4572	3143
5559.43	174.493	151.797	94.4283	55.1312	35.7512	23.3475	15.5914	10.3431	6.42677	4.24556	2.85241	1.99103																	5539.43	13656	12713	9533	6443	4536	3142	2175	1484	943	624	425	297		5539.43	12923	10308	9230	6716	4569	3133
5579.43	173.344	151.452	94.9657	54.8885	35.5455	23.3976	15.5759	10.2916	6.4197	4.22482	2.85241	1.99103																	5559.43	13702	12715	9514	6451	4545	3142	2178	1483	940	628	425	298		5559.43	12903	10230	9210	6706	4551	3153
5599.43	172.979	151.173	94.3687	54.8003	35.6858	23.3225	15.5139	10.2769	6.39142	4.20409	2.8456	1.97753																	5579.43	13655	12699	9550	6429	4523	3148	2176	1476	939	625	425	298		5579.43	12889	10234	9164	6670	4564	3136
5619.42	172.857	150.572	94.7714	54.7672	35.7232	23.4143	15.5837	10.321	6.39849	4.22482	2.86604	1.98428																	5599.43	13640	12686	9510	6421	4538	3139	2168	1474	935	622	424	296		5599.43	12867	10265	9192	6671	4541	3142
5639.42	172.955	151.56	94.4134	54.7452	35.5175	23.2807	15.5759	10.3063	6.39142	4.21791	2.85922	1.97753																	5619.42	13635	12658	9537	6418	4542	3150	2177	1480	936	625	427	297		5619.42	12848	10246	9155	6672	4553	3133
5659.41	173.661	150.145	94.6967	54.5911	35.5923	23.4227	15.5139	10.2842	6.37729	4.211	2.85922	1.97753																	5639.42	13639	12704	9513	6416	4520	3134	2176	1478	935	624	426	296		5639.42	12849	10234	9144	6666	4394	3135
5679.42	172.105	151.13	94.2496	54.7122	35.5175	23.3225	15.5372	10.2842	6.36316	4.19718	2.86604	1.97753																	5659.41	13668	12638	9532	6402	4528	3151	2168	1475	933	623	426	296		5659.41	12866	10227	9166	6655	4525	3133
5699.43	172.13	150.958	94.1603	54.5472	35.6203	23.3809	15.5527	10.2842	6.34903	4.19718	2.85922	1.97078																	5679.42	13604	12684	9502	6413	4520	3139	2171	1475	931	621	427	296		5679.42	12811	10190	9131	6640	4546	3131
5719.43	172.154	150.401	94.0266	54.4922	35.5362	23.3809	15.5139	10.2769	6.34903	4.20409	2.85922	1.97753																	5699.43	13605	12676	9496	6398	4531	3146	2173	1475	929	621	426	295		5699.43	12812	10211	9136	6624	4535	3122
5739.42	171.525	150.658	94.1901	54.5692	35.667	23.4311	15.483	10.2548	6.32077	4.19718	2.87285	1.97753																	5719.43	13606	12650	9487	6393	4522	3146	2168	1474	929	622	426	296		5719.43	12853	10220	9139	6657	4543	3127
5759.42	171.284	149.91	93.6112	54.3165	35.4522	23.3392	15.483	10.2475	6.29959	4.19718	2.8456	1.97078																	5739.42	13580	12662	9498	6400	4536	3152	2164	1471	925	621	428	296		5739.42	12839	10208	9112	6627	4540	3128
5779.41	171.646	149.591	93.9226	54.2946	35.4148	23.3392	15.4675	10.3284	6.31371	4.18336	2.85922	1.96403																	5759.42	13570	12627	9459	6377	4513	3141	2164	1470	922	621	424	295		5759.42	12751	10174	9114	6604	4543	3129
5799.41	170.659	149.123	93.6408	54.2288	35.6109	23.406	15.4443	10.2916	6.27841	4.16955	2.85241	1.97078																	5779.41	13585	12612	9480	6375	4509	3141	2162	1481	924	619	426	294		5779.41	12769	10164	9111	6599	4529	3120
5819.41	171.622	149.697	93.7445	54.3714	35.798	23.4812	15.4907	10.2989	6.29253	4.19718	2.8456	1.97078																	5799.41	13544	12590	9461	6369	4530	3149	2159	1476	919	617	425	295		5799.41	12789	10159	9073	6607	4529	3118
5839.39	171.984	150.38	93.4631	54.2178	35.8542	23.4561	15.4597	10.2916	6.29253	4.19027	2.85922	1.97078																	5819.41	13584	12617	9468	6382	4550	3158	2165	1477	921	621	424	295		5819.41	12803	10174	9071	6615	4531	3125
5859.4	171.574	150.124	94.086	54.163	35.6577	23.3726	15.483	10.2916	6.26429	4.17645	2.85922	1.96403																	5839.39	13599	12649	9449	6368	4556	3155	2161	1476	921	620	426	295		5839.39	12720	10134	9104	6627	4528	3121
5879.41	171.501	149.421	93.5223	54.3385	35.7606	23.5984	15.483	10.3284	6.27841	4.19718	2.85922	1.96403																	5859.4	13582	12637	9491	6363	4535	3145	2164	1476	917	618	426	294		5859.4	12785	10147	9065	6618	4528	3129
5899.4	171.14	149.378	92.9756	54.0863	35.5736	23.4143	15.4056	10.3063	6.29253	4.20409	2.85922	1.97753																	5879.41	13579	12604	9453	6379	4546	3172	2164	1481	919	621	426	294		5879.41	12770	10123	9059	6596	4523	3121
5919.4	171.839	149.145	93.0051	53.9112	35.5923	23.5063	15.3824	10.2769	6.25723	4.19027	2.85922	1.97078																	5899.4	13564	12602	9416	6356	4526	3150	2154	1478	921	622	426	296		5899.4	12780	10135	9046	6608	4519	3123
5939.4	170.779	149.57	92.9756	54.1301	35.8074	23.4227	15.421	10.2989	6.26429	4.19718	2.85241	1.97078																	5919.4	13593	12591	9418	6340	4528	3161	2151	1474	916	620	426	295		5919.4	12756	10139	9051	6614	4516	3117
5959.39	170.827	149.719	92.7693	54.1191	35.7138	23.4311	15.3901	10.2842	6.25723	4.19718	2.8456	1.97078																	5939.4	13549	12611	9416	6360	4551	3151	2156	1477	917	621	425	295		5939.4	12749	10102	9070	6615	4521	3103
5979.39	170.731	149.102	92.9609	53.8893	35.8449	23.4979	15.4133	10.2989	6.25723	4.20409	2.85922	1.97078																	5959.39	13551	12618	9402	6359	4541	3152	2152	1475	916	621	424	295		5959.39	12747	10111	9039	6603	4524	3103
5999.39	171.067	149.187	93.3743	53.9331	35.7325	23.4979	15.3514	10.3136	6.25017	4.19718	2.86604	1.97078																	5979.39	13547	12589	9415	6338	4555	3160	2155	1477	916	622	426	295		5979.39	12752	10108	9051	6618	4525	3102
																													5999.39	13561	12593	9443	6342	4543	3160	2147	1479	915	621	427	295		5999.39	12767	10109	9041	6628	4524	3095
[truncated: 60 more columns]

## Sheet: Fig. 2de
Progress curves for six different reaction mixes 1-6 as indicated								Initial reaction velocities from figure 2d						Raw data
Figure 2D								Figure 2E						SKP-OmpT					SurA-OmpT					BAM					BAM+OmpT				BAM+SKP-OmpT					BAM+SurA-OmpT					fitting constants from Suppl-Fig. 1D			SKP-OmpT
	[F], µM														RFU					RFU					RFU					RFU				RFU					RFU								[F], µM
Time [s]	SKP-OmpT	SurA-OmpT	BAM	BAM+OmpT	BAM+SKP-OmpT	BAM+SurA-OmpT		Reaction mix	Content	Avg V0, µM/s	STD			Time [s]	Dataset 1	Dataset 2	Dataset 3		Time [s]	Dataset 1	Dataset 2	Dataset 3		Time [s]	Dataset 1	Dataset 2	Dataset 3		Time [s]	Dataset 1	Dataset 2		Time [s]	Dataset 1	Dataset 2	Dataset 3		Time [s]	Dataset 1	Dataset 2	Dataset 3					Time [s]	Dataset 1	Dataset 2	Dataset 3
0	9.24556	9.15829	5.94718	4.16955	6.25723	7.47881		1	SKP-OmpT	0.00018907	1.98102e-05			0	1333	1451	1273		0	1321	1357	1379		0	872	886	862		0	509	617		0	916	932	955		0	1088	1048	1097		Bmax	28496		0	9.24556	10.1079	8.80995
19.626	9.18737	9.11468	5.99644	4.16955	6.27135	7.57892		2	SurA-OmpT	0.00015623	6.70155e-05			19.626	1325	1445	1266		19.626	1315	1354	1367		19.626	879	885	860		19.626	510	617		19.626	918	933	954		19.626	1102	1058	1110		k	188.4		19.626	9.18737	10.0639	8.75925
39.615	9.12194	9.07835	5.97532	4.16264	6.26429	7.63616		3	BAM	0.00089317	0.000285952			39.615	1316	1436	1260		39.615	1310	1351	1362		39.615	876	886	861		39.615	510	616		39.615	917	938	955		39.615	1110	1076	1124					39.615	9.12194	9.99787	8.71582
59.616	9.0493	8.99848	5.98236	4.14192	6.27841	7.7651		4	BAM+OmpT	0.0003574	0.000542209			59.616	1306	1431	1258		59.616	1299	1344	1352		59.616	877	884	861		59.616	510	613		59.616	919	937	957		59.616	1128	1089	1138					59.616	9.0493	9.96122	8.70134
79.615	8.97671	8.96219	5.97532	4.14192	6.27135	7.87267		5	BAM+SKP-OmpT	0.00294533	0.000198417			79.615	1296	1421	1253		79.615	1294	1338	1352		79.615	876	886	858		79.615	510	613		79.615	918	936	954		79.615	1143	1104	1155					79.615	8.97671	9.88796	8.66517
99.61	8.92592	8.90417	5.96828	4.13502	6.28547	8.01629		6	BAM+SurA-OmpT	0.0282767	0.000816721			99.61	1289	1410	1250		99.61	1286	1332	1343		99.61	875	883	860		99.61	508	612		99.61	920	938	957		99.61	1163	1119	1175					99.61	8.92592	9.80743	8.64347
119.614	8.87517	8.84618	5.98236	4.12811	6.29959	8.16731								119.614	1282	1401	1237		119.614	1278	1326	1334		119.614	877	881	857		119.614	510	611		119.614	922	940	956		119.614	1184	1137	1193					119.614	8.87517	9.74159	8.5495
139.614	8.80995	8.83168	5.98236	4.1143	6.32077	8.28974								139.614	1273	1391	1230		139.614	1276	1311	1330		139.614	877	883	859		139.614	507	609		139.614	925	942	956		139.614	1201	1156	1211					139.614	8.80995	9.66849	8.49894
159.624	8.79546	8.74477	5.96828	4.1143	6.29959	8.47006								159.624	1271	1388	1228		159.624	1264	1309	1320		159.624	875	882	855		159.624	507	609		159.624	922	943	956		159.624	1226	1174	1231					159.624	8.79546	9.64657	8.48449
179.616	8.73753	8.70134	5.97532	4.1005	6.32077	8.62901								179.616	1263	1373	1220		179.616	1258	1302	1318		179.616	876	881	858		179.616	505	607		179.616	925	943	958		179.616	1248	1199	1260					179.616	8.73753	9.53704	8.42675
199.615	8.67964	8.67964	5.98236	4.1074	6.32783	8.75201								199.615	1255	1375	1217		199.615	1255	1292	1309		199.615	877	881	856		199.615	502	608		199.615	926	944	961		199.615	1265	1222	1281					199.615	8.67964	9.55164	8.4051
219.608	8.6724	8.66517	5.97532	4.0936	6.32783	8.96945								219.608	1254	1369	1211		219.608	1253	1286	1309		219.608	876	884	854		219.608	504	606		219.608	926	946	956		219.608	1295	1247	1302					219.608	8.6724	9.50786	8.36183
239.613	8.65794	8.62901	5.96125	4.0936	6.32077	9.13648								239.613	1252	1363	1205		239.613	1248	1285	1301		239.613	874	880	862		239.613	502	606		239.613	925	947	958		239.613	1318	1273	1337					239.613	8.65794	9.46409	8.31857
259.611	8.64347	8.60009	6.01052	4.08669	6.3349	9.36934								259.611	1250	1361	1202		259.611	1244	1280	1298		259.611	881	881	858		259.611	502	605		259.611	927	948	959		259.611	1350	1304	1366					259.611	8.64347	9.44951	8.29694
279.608	8.62901	8.57118	5.99644	4.0936	6.34903	9.58814								279.608	1248	1352	1202		279.608	1240	1271	1298		279.608	879	880	860		279.608	501	606		279.608	929	952	962		279.608	1380	1334	1396					279.608	8.62901	9.38391	8.29694
299.608	8.61455	8.56395	6.0246	4.0936	6.32783	9.82206								299.608	1246	1352	1202		299.608	1239	1276	1293		299.608	883	882	863		299.608	501	606		299.608	926	954	967		299.608	1412	1363	1425					299.608	8.61455	9.38391	8.29694
319.615	8.60732	8.5206	6.01756	4.07979	6.41263	10.0125								319.615	1245	1347	1197		319.615	1233	1266	1287		319.615	882	884	861		319.615	501	604		319.615	938	962	968		319.615	1438	1400	1458					319.615	8.60732	9.34748	8.26092
339.61	8.58563	8.51338	6.04572	4.0936	6.44091	10.2769								339.61	1242	1348	1194		339.61	1232	1264	1283		339.61	886	882	869		339.61	500	606		339.61	942	967	970		339.61	1474	1430	1484					339.61	8.58563	9.35477	8.23931
359.613	8.56395	8.48449	6.03868	4.08669	6.45505	10.5567								359.613	1239	1338	1193		359.613	1228	1266	1283		359.613	885	887	874		359.613	500	605		359.613	944	963	974		359.613	1512	1470	1531					359.613	8.56395	9.28195	8.23211
379.618	8.5784	8.49172	6.10208	4.1143	6.44798	10.7781								379.618	1241	1343	1187		379.618	1229	1259	1282		379.618	894	885	877		379.618	501	609		379.618	943	969	978		379.618	1542	1505	1560					379.618	8.5784	9.31835	8.1889
399.663	8.5495	8.47727	6.15847	4.12121	6.51872	11.1334								399.663	1237	1343	1193		399.663	1227	1257	1282		399.663	902	888	889		399.663	505	610		399.663	953	978	984		399.663	1590	1542	1602					399.663	8.5495	9.31835	8.23211
419.607	8.54227	8.44118	6.14437	4.13502	6.54704	11.371								419.607	1236	1337	1190		419.607	1222	1259	1277		419.607	900	888	882		419.607	502	612		419.607	957	976	992		419.607	1622	1575	1641					419.607	8.54227	9.27467	8.2105
439.606	8.54227	8.47006	6.15847	4.15573	6.56119	11.6688								439.606	1236	1339	1193		439.606	1226	1254	1277		439.606	902	895	882		439.606	504	615		439.606	959	986	998		439.606	1662	1606	1675					439.606	8.54227	9.28923	8.23211
459.605	8.51338	8.41953	6.20078	4.18336	6.62493	11.975								459.605	1232	1335	1186		459.605	1219	1246	1278		459.605	908	898	887		459.605	507	619		459.605	968	990	1002		459.605	1703	1645	1723					459.605	8.51338	9.26012	8.18171
479.613	8.49172	8.38346	6.17962	4.21791	6.65328	12.3196								479.613	1229	1336	1183		479.613	1214	1250	1271		479.613	905	907	888		479.613	507	624		479.613	972	995	1011		479.613	1749	1691	1759					479.613	8.49172	9.26739	8.16011
499.614	8.54227	8.41953	6.19373	4.211	6.73835	12.6428								499.614	1236	1335	1182		499.614	1219	1252	1274		499.614	907	911	890		499.614	511	623		499.614	984	998	1016		499.614	1792	1724	1809					499.614	8.54227	9.26012	8.15292
519.613	8.50616	8.41953	6.229	4.23173	6.75964	13.0124								519.613	1231	1335	1177		519.613	1219	1238	1271		519.613	912	912	892		519.613	514	626		519.613	987	1004	1027		519.613	1841	1763	1857					519.613	8.50616	9.26012	8.11694
539.613	8.47006	8.34019	6.23606	4.25938	6.80931	13.3302								539.613	1226	1333	1174		539.613	1208	1244	1269		539.613	913	919	896		539.613	515	630		539.613	994	1012	1029		539.613	1883	1812	1903					539.613	8.47006	9.24556	8.09537
559.605	8.49172	8.34019	6.27841	4.23865	6.85191	13.7556								559.605	1229	1331	1174		559.605	1208	1236	1268		559.605	919	924	899		559.605	516	627		559.605	1000	1020	1037		559.605	1939	1856	1951					559.605	8.49172	9.23101	8.09537
579.605	8.46284	8.3474	6.29959	4.24556	6.87321	14.1599								579.605	1225	1332	1170		579.605	1209	1242	1263		579.605	922	927	906		579.605	518	628		579.605	1003	1020	1046		579.605	1992	1892	2009					579.605	8.46284	9.23829	8.0666
599.608	8.43397	8.3474	6.29959	4.24556	6.91584	14.5427								599.608	1221	1329	1167		599.608	1209	1233	1272		599.608	922	930	909		599.608	520	628		599.608	1009	1023	1053		599.608	2042	1941	2053					599.608	8.43397	9.21646	8.04504
619.601	8.4051	8.31136	6.32077	4.24556	6.97981	14.9578								619.601	1217	1331	1169		619.601	1204	1235	1264		619.601	925	935	904		619.601	519	628		619.601	1018	1028	1060		619.601	2096	1987	2120					619.601	8.4051	9.23101	8.05941
639.599	8.41232	8.27533	6.3349	4.211	7.00826	15.3824								639.599	1218	1327	1165		639.599	1199	1230	1260		639.599	927	936	907		639.599	521	623		639.599	1022	1036	1069		639.599	2151	2029	2175					639.599	8.41232	9.20191	8.03066
659.617	8.39789	8.33298	6.34196	4.23865	7.06517	15.8009								659.617	1216	1326	1169		659.617	1207	1236	1263		659.617	928	939	908		659.617	522	627		659.617	1030	1040	1074		659.617	2205	2073	2230					659.617	8.39789	9.19464	8.05941
679.614	8.46284	8.32578	6.36316	4.25247	7.10788	16.2602								679.614	1225	1332	1168		679.614	1206	1235	1263		679.614	931	942	915		679.614	521	629		679.614	1036	1044	1082		679.614	2264	2125	2287					679.614	8.46284	9.23829	8.05222
699.611	8.43397	8.30415	6.37022	4.28013	7.14349	16.6197								699.611	1221	1330	1166		699.611	1203	1231	1266		699.611	932	946	921		699.611	521	633		699.611	1041	1050	1083		699.611	2310	2170	2335					699.611	8.43397	9.22374	8.03785
719.602	8.49172	8.34019	6.40556	4.28704	7.15773	17.0355								719.602	1229	1332	1170		719.602	1208	1234	1266		719.602	937	945	916		719.602	520	634		719.602	1043	1056	1091		719.602	2363	2227	2388					719.602	8.49172	9.23829	8.0666
739.601	8.41953	8.28974	6.41263	4.31471	7.19335	17.4135								739.601	1219	1330	1167		739.601	1201	1234	1262		739.601	938	953	921		739.601	519	638		739.601	1048	1058	1096		739.601	2411	2278	2447					739.601	8.41953	9.22374	8.04504
759.6	8.42675	8.31857	6.43384	4.32163	7.2789	17.8801								759.6	1220	1332	1166		759.6	1205	1235	1266		759.6	941	951	921		759.6	517	639		759.6	1060	1063	1103		759.6	2470	2328	2509					759.6	8.42675	9.23829	8.03785
779.601	8.45562	8.32578	6.43384	4.32855	7.29317	18.3011								779.601	1224	1332	1169		779.601	1206	1231	1269		779.601	941	958	925		779.601	516	640		779.601	1062	1071	1107		779.601	2523	2374	2573					779.601	8.45562	9.23829	8.05941
799.599	8.43397	8.29694	6.47627	4.35623	7.30744	18.7237								799.599	1221	1332	1165		799.599	1202	1231	1270		799.599	947	960	927		799.599	514	644		799.599	1064	1072	1111		799.599	2576	2456	2621					799.599	8.43397	9.23829	8.03066
819.611	8.42675	8.28253	6.47627	4.37007	7.38595	19.1802								819.611	1220	1335	1168		819.611	1200	1228	1262		819.611	947	965	928		819.611	516	646		819.611	1075	1079	1122		819.611	2633	2500	2683					819.611	8.42675	9.26012	8.05222
839.608	8.43397	8.30415	6.5258	4.37699	7.41451	19.6871								839.608	1221	1329	1164		839.608	1203	1229	1263		839.608	954	964	932		839.608	514	647		839.608	1079	1079	1123		839.608	2696	2556	2741					839.608	8.43397	9.21646	8.02347
859.605	8.41953	8.28974	6.5258	4.39776	7.42165	20.0506								859.605	1219	1330	1165		859.605	1201	1224	1256		859.605	954	965	930		859.605	513	650		859.605	1080	1085	1127		859.605	2741	2609	2806					859.605	8.41953	9.22374	8.03066
879.6	8.42675	8.32578	6.53996	4.39084	7.47881	20.5293								879.6	1220	1334	1167		879.6	1206	1227	1260		879.6	956	966	932		879.6	514	649		879.6	1088	1094	1132		879.6	2800	2679	2870					879.6	8.42675	9.25284	8.04504
899.587	8.45562	8.35461	6.54704	4.41853	7.54315	20.9203								899.587	1224	1328	1164		899.587	1210	1222	1262		899.587	957	970	939		899.587	513	653		899.587	1097	1101	1142		899.587	2848	2716	2928					899.587	8.45562	9.20919	8.02347
919.588	8.47006	8.32578	6.56119	4.41161	7.58607	21.3537								919.588	1226	1331	1170		919.588	1206	1226	1263		919.588	959	969	939		919.588	513	652		919.588	1103	1105	1145		919.588	2901	2774	2985					919.588	8.47006	9.23101	8.0666
939.591	8.42675	8.31857	6.56827	4.43238	7.62901	21.8795								939.591	1220	1332	1166		939.591	1205	1224	1261		939.591	960	972	942		939.591	512	655		939.591	1109	1112	1154		939.591	2965	2823	3050					939.591	8.42675	9.23829	8.03785
959.593	8.44118	8.31857	6.58244	4.43931	7.68629	22.2673								959.593	1222	1329	1168		959.593	1205	1224	1261		959.593	962	971	948		959.593	509	656		959.593	1117	1118	1160		959.593	3012	2879	3115					959.593	8.44118	9.21646	8.05222
979.599	8.45562	8.36904	6.58244	4.43238	7.7221	22.7479								979.599	1224	1328	1168		979.599	1212	1229	1264		979.599	962	978	949		979.599	510	655		979.599	1122	1128	1165		979.599	3070	2942	3168					979.599	8.45562	9.20919	8.05222
999.599	8.4484	8.3474	6.62493	4.46009	7.75793	23.1556								999.599	1223	1331	1169		999.599	1209	1226	1261		999.599	968	977	949		999.599	508	659		999.599	1127	1127	1170		999.599	3119	2994	3224					999.599	8.4484	9.23101	8.05941
1019.59	8.45562	8.34019	6.64619	4.45316	7.80094	23.7408								1019.59	1224	1323	1163		1019.59	1208	1227	1261		1019.59	971	980	953		1019.59	509	658		1019.59	1133	1140	1186		1019.59	3189	3058	3294					1019.59	8.45562	9.17283	8.01629
1039.59	8.47006	8.36183	6.66036	4.48781	7.82963	24.186								1039.59	1226	1330	1169		1039.59	1211	1225	1265		1039.59	973	984	955		1039.59	508	663		1039.59	1137	1139	1189		1039.59	3242	3111	3351					1039.59	8.47006	9.22374	8.05941
1059.58	8.46284	8.34019	6.68163	4.47395	7.8655	24.6584								1059.58	1225	1333	1169		1059.58	1208	1224	1265		1059.58	976	988	954		1059.58	509	661		1059.58	1142	1148	1191		1059.58	3298	3169	3412					1059.58	8.46284	9.24556	8.05941
1079.59	8.44118	8.36183	6.68872	4.5086	7.94445	25.15								1079.59	1222	1331	1168		1079.59	1211	1224	1265		1079.59	977	989	957		1079.59	509	666		1079.59	1153	1156	1202		1079.59	3356	3242	3476					1079.59	8.44118	9.23101	8.05222
1099.59	8.47727	8.39067	6.7029	4.52247	7.97318	25.6865								1099.59	1227	1330	1168		1099.59	1215	1228	1268		1099.59	979	992	964		1099.59	509	668		1099.59	1157	1167	1208		1099.59	3419	3280	3535					1099.59	8.47727	9.22374	8.05222
1119.59	8.47006	8.39789	6.73835	4.52247	8.00192	26.0456								1119.59	1226	1331	1170		1119.59	1216	1227	1263		1119.59	984	996	970		1119.59	506	668		1119.59	1161	1174	1215		1119.59	3461	3335	3600					1119.59	8.47006	9.23101	8.0666
1139.58	8.49894	8.41953	6.74545	4.5294	8.04504	26.492								1139.58	1230	1330	1169		1139.58	1219	1227	1268		1139.58	985	996	970		1139.58	508	669		1139.58	1167	1180	1217		1139.58	3513	3391	3652					1139.58	8.49894	9.22374	8.05941
1159.59	8.49172	8.41953	6.75964	4.54327	8.11694	27.3209								1159.59	1229	1332	1168		1159.59	1219	1222	1268		1159.59	987	999	969		1159.59	508	671		1159.59	1177	1190	1222		1159.59	3609	3452	3700					1159.59	8.49172	9.23829	8.05222
1179.59	8.50616	8.39067	6.77382	4.56407	8.17451	27.6856								1179.59	1231	1337	1171		1179.59	1215	1225	1266		1179.59	989	1006	978		1179.59	508	674		1179.59	1185	1199	1229		1179.59	3651	3521	3754					1179.59	8.50616	9.27467	8.07379
1199.58	8.51338	8.44118	6.81641	4.5502	8.2177	28.2874								1199.58	1232	1335	1168		1199.58	1222	1225	1269		1199.58	995	1006	984		1199.58	507	672		1199.58	1191	1203	1238		1199.58	3720	3569	3819					1199.58	8.51338	9.26012	8.05222
1219.58	8.5206	8.41232	6.85191	4.58488	8.23931	28.7256								1219.58	1233	1330	1173		1219.58	1218	1225	1269		1219.58	1000	1011	988		1219.58	507	677		1219.58	1194	1215	1245		1219.58	3770	3631	3887					1219.58	8.5206	9.22374	8.08817
1239.58	8.49172	8.39067	6.85901	4.60569	8.31136	29.448								1239.58	1229	1336	1168		1239.58	1215	1228	1272		1239.58	1001	1013	987		1239.58	510	680		1239.58	1204	1226	1257		1239.58	3852	3706	3953					1239.58	8.49172	9.26739	8.05222
1259.58	8.50616	8.39067	6.88031	4.59876	8.36183	29.8998								1259.58	1231	1340	1171		1259.58	1215	1231	1269		1259.58	1004	1019	990		1259.58	509	679		1259.58	1211	1238	1266		1259.58	3903	3762	3997					1259.58	8.50616	9.29651	8.07379
1279.58	8.50616	8.42675	6.90163	4.60569	8.36183	30.3891								1279.58	1231	1340	1175		1279.58	1220	1229	1268		1279.58	1007	1019	990		1279.58	507	680		1279.58	1211	1242	1271		1279.58	3958	3821	4064					1279.58	8.50616	9.29651	8.10256
1299.58	8.50616	8.39789	6.93005	4.61957	8.4484	31.1765								1299.58	1231	1337	1170		1299.58	1216	1229	1264		1299.58	1011	1024	995		1299.58	508	682		1299.58	1223	1247	1275		1299.58	4046	3868	4133					1299.58	8.50616	9.27467	8.0666
1319.58	8.47727	8.39789	6.91584	4.63345	8.49172	31.4733								1319.58	1227	1340	1171		1319.58	1216	1228	1263		1319.58	1009	1025	1000		1319.58	506	684		1319.58	1229	1259	1287		1319.58	4079	3923	4206					1319.58	8.47727	9.29651	8.07379
1339.59	8.46284	8.38346	6.95848	4.64039	8.5495	32.0692								1339.59	1225	1335	1171		1339.59	1214	1222	1265		1339.59	1015	1026	1005		1339.59	506	685		1339.59	1237	1264	1296		1339.59	4145	3970	4266					1339.59	8.46284	9.26012	8.07379
1359.59	8.47727	8.41953	6.99403	4.66122	8.58563	32.6047								1359.59	1227	1334	1169		1359.59	1219	1227	1266		1359.59	1020	1033	1003		1359.59	505	688		1359.59	1242	1277	1303		1359.59	4204	4023	4330					1359.59	8.47727	9.25284	8.05941
1379.59	8.51338	8.42675	7.02248	4.68205	8.70134	33.0879								1379.59	1232	1335	1171		1379.59	1220	1227	1266		1379.59	1024	1032	998		1379.59	504	691		1379.59	1258	1278	1305		1379.59	4257	4074	4366					1379.59	8.51338	9.26012	8.07379
1399.58	8.48449	8.41232	7.06517	4.69594	8.71582	33.7111								1399.58	1228	1335	1171		1399.58	1218	1227	1269		1399.58	1030	1035	996		1399.58	506	693		1399.58	1260	1289	1319		1399.58	4325	4146	4440					1399.58	8.48449	9.26012	8.07379
1419.58	8.5206	8.4484	7.07229	4.70983	8.76649	34.153								1419.58	1233	1336	1170		1419.58	1223	1226	1268		1419.58	1031	1039	996		1419.58	506	695		1419.58	1267	1299	1324		1419.58	4373	4212	4502					1419.58	8.5206	9.26739	8.0666
1439.58	8.52783	8.45562	7.10788	4.70983	8.81719	34.7729								1439.58	1234	1342	1175		1439.58	1224	1227	1270		1439.58	1036	1041	996		1439.58	509	695		1439.58	1274	1302	1330		1439.58	4440	4285	4554					1439.58	8.52783	9.31107	8.10256
1459.57	8.50616	8.42675	7.10076	4.75152	8.87517	35.2563								1459.57	1231	1336	1172		1459.57	1220	1220	1271		1459.57	1035	1043	997		1459.57	505	701		1459.57	1282	1310	1340		1459.57	4492	4357	4611					1459.57	8.50616	9.26739	8.08098
1479.57	8.53505	8.45562	7.15061	4.75847	8.93318	35.8823								1479.57	1235	1340	1173		1479.57	1224	1223	1270		1479.57	1042	1048	994		1479.57	506	702		1479.57	1290	1316	1350		1479.57	4559	4421	4683					1479.57	8.53505	9.29651	8.08817
1499.59	8.50616	8.45562	7.16486	4.76542	8.97671	36.3518								1499.59	1231	1342	1177		1499.59	1224	1225	1273		1499.59	1044	1048	996		1499.59	507	703		1499.59	1296	1326	1359		1499.59	4609	4489	4740					1499.59	8.50616	9.31107	8.11694
1519.59	8.54227	8.46284	7.19335	4.80713	9.06382	36.984								1519.59	1236	1342	1175		1519.59	1225	1228	1270		1519.59	1048	1055	1000		1519.59	506	709		1519.59	1308	1339	1360		1519.59	4676	4550	4806					1519.59	8.54227	9.31107	8.10256
1539.58	8.53505	8.47006	7.22186	4.80017	9.14375	37.4391								1539.58	1235	1342	1186		1539.58	1226	1233	1238		1539.58	1052	1062	998		1539.58	508	708		1539.58	1319	1342	1373		1539.58	4724	4612	4870					1539.58	8.53505	9.31107	8.18171
1559.57	8.58563	8.48449	7.25038	4.83494	9.15829	38.0392								1559.57	1242	1346	1180		1559.57	1228	1232	1274		1559.57	1056	1059	1003		1559.57	507	713		1559.57	1321	1354	1384		1559.57	4787	4657	4930					1559.57	8.58563	9.3402	8.13853
1579.57	8.5784	8.48449	7.2789	4.84885	9.22374	38.6809								1579.57	1241	1342	1181		1579.57	1228	1231	1279		1579.57	1060	1064	1004		1579.57	507	715		1579.57	1330	1360	1401		1579.57	4854	4722	4989					1579.57	8.5784	9.31107	8.14572
1599.57	8.56395	8.49172	7.28604	4.88364	9.28195	39.249								1599.57	1239	1345	1178		1599.57	1229	1234	1280		1599.57	1061	1065	1010		1599.57	506	720		1599.57	1338	1371	1402		1599.57	4913	4780	5042					1599.57	8.56395	9.33292	8.12414
1619.57	8.60009	8.52783	7.30744	4.86972	9.34748	39.8103								1619.57	1244	1346	1184		1619.57	1234	1230	1279		1619.57	1064	1070	1010		1619.57	506	718		1619.57	1347	1377	1409		1619.57	4971	4839	5110					1619.57	8.60009	9.3402	8.16731
1639.57	8.60732	8.49894	7.35025	4.8906	9.36205	40.4133								1639.57	1245	1342	1178		1639.57	1230	1231	1278		1639.57	1070	1073	1008		1639.57	507	721		1639.57	1349	1387	1417		1639.57	5033	4900	5164					1639.57	8.60732	9.31107	8.12414
1659.58	8.62901	8.54227	7.35025	4.9254	9.42764	40.9117								1659.58	1248	1344	1181		1659.58	1236	1232	1278		1659.58	1070	1075	1011		1659.58	506	726		1659.58	1358	1392	1430		1659.58	5084	4941	5216					1659.58	8.62901	9.32563	8.14572
1679.58	8.60732	8.47727	7.40023	4.91844	9.50056	41.6487								1679.58	1245	1342	1180		1679.58	1227	1231	1276		1679.58	1077	1074	1013		1679.58	506	725		1679.58	1368	1403	1440		1679.58	5159	4992	5277					1679.58	8.60732	9.31107	8.13853
1699.57	8.60732	8.50616	7.42879	4.96022	9.55894	42.0734								1699.57	1245	1344	1184		1699.57	1231	1227	1277		1699.57	1081	1077	1011		1699.57	505	731		1699.57	1376	1404	1448		1699.57	5202	5053	5343					1699.57	8.60732	9.32563	8.16731
1719.57	8.58563	8.53505	7.44308	4.94629	9.61735	42.6089								1719.57	1242	1345	1182		1719.57	1235	1229	1273		1719.57	1083	1083	1017		1719.57	505	729		1719.57	1384	1413	1455		1719.57	5256	5109	5400					1719.57	8.58563	9.33292	8.15292
1739.56	8.60009	8.49894	7.45737	4.99504	9.69041	43.1169								1739.56	1244	1341	1181		1739.56	1230	1229	1275		1739.56	1085	1085	1024		1739.56	505	736		1739.56	1394	1421	1472		1739.56	5307	5151	5457					1739.56	8.60009	9.30379	8.14572
1759.56	8.59286	8.53505	7.50025	4.98808	9.76353	43.9989								1759.56	1243	1347	1179		1759.56	1235	1233	1277		1759.56	1091	1083	1022		1759.56	505	735		1759.56	1404	1436	1487		1759.56	5395	5219	5540					1759.56	8.59286	9.34748	8.13133
1779.56	8.57118	8.56395	7.51455	4.99504	9.76353	44.7356								1779.56	1240	1346	1182		1779.56	1239	1232	1278		1779.56	1093	1085	1023		1779.56	503	736		1779.56	1404	1437	1497		1779.56	5468	5275	5569					1779.56	8.57118	9.3402	8.15292
1799.56	8.61455	8.50616	7.52885	5.01595	9.88063	45.2632								1799.56	1246	1350	1188		1799.56	1231	1231	1281		1799.56	1095	1085	1027		1799.56	505	739		1799.56	1420	1443	1498		1799.56	5520	5288	5642					1799.56	8.61455	9.36934	8.1961
1819.56	8.58563	8.49894	7.57176	5.02291	9.94656	45.9364								1819.56	1242	1347	1178		1819.56	1230	1232	1281		1819.56	1101	1086	1033		1819.56	506	740		1819.56	1429	1450	1512		1819.56	5586	5401	5705					1819.56	8.58563	9.34748	8.12414
1839.57	8.60009	8.49894	7.5503	5.02988	9.92458	46.5106								1839.57	1244	1348	1187		1839.57	1230	1232	1283		1839.57	1098	1085	1031		1839.57	504	741		1839.57	1426	1464	1524		1839.57	5642	5442	5750					1839.57	8.60009	9.35477	8.1889
1859.56	8.62178	8.5495	7.62185	5.04382	9.99054	46.974								1859.56	1247	1347	1184		1859.56	1237	1235	1283		1859.56	1108	1090	1037		1859.56	505	743		1859.56	1435	1469	1537		1859.56	5687	5491	5811					1859.56	8.62178	9.34748	8.16731
1879.56	8.62901	8.54227	7.62901	5.07171	10.1152	47.7609								1879.56	1248	1350	1186		1879.56	1236	1235	1283		1879.56	1109	1085	1037		1879.56	506	747		1879.56	1452	1482	1543		1879.56	5763	5577	5871					1879.56	8.62901	9.36934	8.18171
1899.56	8.64347	8.56395	7.69345	5.08565	10.2034	48.4695								1899.56	1250	1348	1188		1899.56	1239	1236	1281		1899.56	1118	1087	1038		1899.56	507	749		1899.56	1464	1489	1549		1899.56	5831	5617	5932					1899.56	8.64347	9.35477	8.1961
1919.56	8.63624	8.54227	7.70061	5.10657	10.2622	49.3822								1919.56	1249	1353	1187		1919.56	1236	1240	1281		1919.56	1119	1087	1041		1919.56	504	752		1919.56	1472	1493	1559		1919.56	5918	5687	6006					1919.56	8.63624	9.39119	8.1889
1939.56	8.6724	8.5784	7.7221	5.1275	10.321	50.1641								1939.56	1254	1354	1191		1939.56	1241	1238	1285		1939.56	1122	1090	1043		1939.56	507	755		1939.56	1480	1507	1567		1939.56	5992	5747	6077					1939.56	8.6724	9.39848	8.2177
1959.56	8.66517	8.5495	7.7221	5.14843	10.3578	50.8871								1959.56	1253	1355	1191		1959.56	1237	1237	1284		1959.56	1122	1089	1047		1959.56	505	758		1959.56	1485	1509	1581		1959.56	6060	5787	6126					1959.56	8.66517	9.40577	8.2177
1979.55	8.65794	8.57118	7.7221	5.14843	10.3946	51.3359								1979.55	1252	1353	1188		1979.55	1240	1239	1285		1979.55	1122	1093	1052		1979.55	505	758		1979.55	1490	1523	1586		1979.55	6102	5869	6198					1979.55	8.65794	9.39119	8.1961
1999.56	8.6724	8.60009	7.7651	5.18333	10.4756	52.1415								1999.56	1254	1358	1191		1999.56	1244	1235	1284		1999.56	1128	1090	1053		1999.56	504	763		1999.56	1501	1532	1600		1999.56	6177	5916	6245					1999.56	8.6724	9.42764	8.2177
2019.56	8.65794	8.5784	7.80094	5.19729	10.5198	52.9634								2019.56	1252	1350	1187		2019.56	1241	1236	1283		2019.56	1133	1088	1056		2019.56	506	765		2019.56	1507	1540	1610		2019.56	6253	5985	6293					2019.56	8.65794	9.36934	8.1889
2039.56	8.67964	8.56395	7.81528	5.20427	10.623	53.8893								2039.56	1255	1354	1194		2039.56	1239	1236	1282		2039.56	1135	1089	1060		2039.56	506	766		2039.56	1521	1549	1616		2039.56	6338	6061	6353					2039.56	8.67964	9.39848	8.23931
2059.56	8.6724	8.5784	7.82963	5.24617	10.6895	54.2178								2059.56	1254	1359	1193		2059.56	1241	1239	1281		2059.56	1137	1089	1062		2059.56	505	772		2059.56	1530	1568	1623		2059.56	6368	6123	6396					2059.56	8.6724	9.43493	8.23211
2079.55	8.65794	8.57118	7.82246	5.26713	10.7042	54.8664								2079.55	1252	1355	1188		2079.55	1240	1235	1281		2079.55	1136	1088	1067		2079.55	504	775		2079.55	1532	1565	1630		2079.55	6427	6173	6480					2079.55	8.65794	9.40577	8.1961
2099.55	8.6507	8.59286	7.8655	5.2811	10.8298	55.4631								2099.55	1251	1351	1185		2099.55	1243	1233	1284		2099.55	1142	1092	1073		2099.55	505	777		2099.55	1549	1578	1642		2099.55	6481	6244	6539					2099.55	8.6507	9.37662	8.17451
2119.55	8.6507	8.56395	7.88702	5.28809	10.8446	56.5871								2119.55	1251	1357	1183		2119.55	1239	1236	1281		2119.55	1145	1092	1069		2119.55	505	778		2119.55	1551	1593	1648		2119.55	6582	6289	6572					2119.55	8.6507	9.42035	8.16011
2139.55	8.65794	8.57118	7.90138	5.32303	10.8742	56.9229								2139.55	1252	1355	1189		2139.55	1240	1237	1283		2139.55	1147	1098	1071		2139.55	501	783		2139.55	1555	1603	1652		2139.55	6612	6349	6646					2139.55	8.65794	9.40577	8.2033
2159.56	8.6724	8.59286	7.91573	5.35799	10.9556	58.0491								2159.56	1254	1353	1192		2159.56	1243	1239	1283		2159.56	1149	1098	1075		2159.56	506	788		2159.56	1566	1609	1656		2159.56	6712	6416	6687					2159.56	8.6724	9.39119	8.2249
2179.56	8.6724	8.62901	7.93727	5.37198	11.0223	58.6388								2179.56	1254	1358	1185		2179.56	1248	1235	1284		2179.56	1152	1101	1073		2179.56	503	790		2179.56	1575	1620	1657		2179.56	6764	6454	6768					2179.56	8.6724	9.42764	8.17451
2199.56	8.70134	8.60009	7.966	5.36498	11.0964	59.2998								2199.56	1258	1358	1191		2199.56	1244	1238	1280		2199.56	1156	1101	1076		2199.56	501	789		2199.56	1585	1637	1669		2199.56	6822	6504	6799					2199.56	8.70134	9.42764	8.2177
2219.56	8.67964	8.62178	7.97318	5.41395	11.1408	60.16								2219.56	1255	1310	1192		2219.56	1247	1245	1291		2219.56	1157	1104	1081		2219.56	501	796		2219.56	1591	1641	1672		2219.56	6897	6571	6877					2219.56	8.67964	9.07835	8.2249
2239.55	8.66517	8.62178	7.99473	5.39996	11.1779	60.598								2239.55	1253	1358	1187		2239.55	1247	1243	1285		2239.55	1160	1103	1085		2239.55	503	794		2239.55	1596	1648	1680		2239.55	6935	6612	6931					2239.55	8.66517	9.42764	8.1889
2259.55	8.6724	8.64347	7.99473	5.43494	11.2373	61.3742								2259.55	1254	1364	1194		2259.55	1250	1244	1293		2259.55	1160	1106	1087		2259.55	504	799		2259.55	1604	1662	1689		2259.55	7002	6673	6965					2259.55	8.6724	9.47138	8.23931
2279.54	8.69411	8.63624	8.01629	5.44194	11.2744	62.0383								2279.54	1257	1364	1194		2279.54	1249	1242	1288		2279.54	1163	1110	1090		2279.54	501	800		2279.54	1609	1677	1690		2279.54	7059	6759	7019					2279.54	8.69411	9.47138	8.23931
2299.54	8.71582	8.63624	8.04504	5.44894	11.3562	63								2299.54	1260	1363	1194		2299.54	1249	1243	1288		2299.54	1167	1112	1093		2299.54	502	801		2299.54	1620	1687	1699		2299.54	7141	6819	7070					2299.54	8.71582	9.46409	8.23931
2319.55	8.72305	8.6507	8.07379	5.49795	11.4603	63.969								2319.55	1261	1365	1197		2319.55	1251	1244	1288		2319.55	1171	1116	1096		2319.55	502	808		2319.55	1634	1698	1712		2319.55	7223	6853	7136					2319.55	8.72305	9.47868	8.26092
2339.55	8.75201	8.63624	8.05941	5.51896	11.4677	64.2541								2339.55	1265	1363	1198		2339.55	1249	1247	1284		2339.55	1169	1115	1101		2339.55	502	811		2339.55	1635	1707	1717		2339.55	7247	6900	7205					2339.55	8.75201	9.46409	8.26812
2359.56	8.73753	8.64347	8.08817	5.51896	11.5868	65.1011								2359.56	1263	1363	1193		2359.56	1250	1247	1291		2359.56	1173	1119	1105		2359.56	501	811		2359.56	1651	1721	1728		2359.56	7318	6980	7271					2359.56	8.73753	9.46409	8.23211
2379.55	8.70134	8.65794	8.13133	5.55399	11.6017	66.183								2379.55	1258	1367	1197		2379.55	1252	1245	1290		2379.55	1179	1119	1101		2379.55	506	816		2379.55	1653	1729	1730		2379.55	7408	7025	7292					2379.55	8.70134	9.49327	8.26092
2399.54	8.73029	8.6724	8.16011	5.54698	11.6763	66.5336								2399.54	1262	1360	1193		2399.54	1254	1244	1287		2399.54	1183	1123	1104		2399.54	500	815		2399.54	1663	1740	1746		2399.54	7437	7061	7316					2399.54	8.73029	9.44222	8.23211
2419.54	8.73753	8.65794	8.17451	5.58903	11.6912	67.2985								2419.54	1263	1361	1197		2419.54	1252	1240	1291		2419.54	1185	1128	1105		2419.54	501	821		2419.54	1665	1750	1747		2419.54	7500	7124	7389					2419.54	8.73753	9.44951	8.26092
2439.54	8.73753	8.67964	8.24651	5.58903	11.7807	68.0068								2439.54	1263	1360	1192		2439.54	1255	1241	1289		2439.54	1195	1127	1108		2439.54	502	821		2439.54	1677	1758	1758		2439.54	7558	7183	7446					2439.54	8.73753	9.44222	8.2249
2459.54	8.71582	8.63624	8.26812	5.61006	11.8031	68.8793								2459.54	1260	1358	1189		2459.54	1249	1242	1294		2459.54	1198	1130	1111		2459.54	503	824		2459.54	1680	1773	1766		2459.54	7629	7242	7504					2459.54	8.71582	9.42764	8.2033
2479.54	8.72305	8.66517	8.28974	5.63811	11.9152	69.6584								2479.54	1261	1358	1193		2479.54	1253	1243	1290		2479.54	1201	1136	1112		2479.54	502	828		2479.54	1695	1785	1774		2479.54	7692	7274	7591					2479.54	8.72305	9.42764	8.23211
2499.55	8.71582	8.65794	8.36183	5.66617	12.0124	70.2302								2499.55	1260	1360	1193		2499.55	1252	1243	1287		2499.55	1211	1141	1120		2499.55	504	832		2499.55	1708	1792	1785		2499.55	7738	7362	7636					2499.55	8.71582	9.44222	8.23211
2519.55	8.73753	8.69411	8.3474	5.67318	12.0722	71.0552								2519.55	1263	1363	1191		2519.55	1257	1247	1287		2519.55	1209	1137	1117		2519.55	504	833		2519.55	1716	1800	1781		2519.55	7804	7405	7670					2519.55	8.73753	9.46409	8.2177
2539.55	8.74477	8.66517	8.37625	5.70827	12.1097	71.8349								2539.55	1264	1365	1195		2539.55	1253	1248	1290		2539.55	1213	1141	1119		2539.55	503	838		2539.55	1721	1814	1785		2539.55	7866	7467	7719					2539.55	8.74477	9.47868	8.24651
2559.55	8.72305	8.65794	8.42675	5.69423	12.1771	72.6448								2559.55	1261	1366	1195		2559.55	1252	1249	1292		2559.55	1220	1148	1124		2559.55	506	836		2559.55	1730	1826	1793		2559.55	7930	7541	7765					2559.55	8.72305	9.48597	8.24651
2579.54	8.75925	8.69411	8.47727	5.75038	12.1996	73.2299								2579.54	1266	1361	1199		2579.54	1257	1244	1290		2579.54	1227	1148	1127		2579.54	502	844		2579.54	1733	1837	1804		2579.54	7976	7580	7793					2579.54	8.75925	9.44951	8.27533
2599.54	8.73029	8.6724	8.47006	5.72932	12.2971	73.9203								2599.54	1262	1369	1201		2599.54	1254	1251	1296		2599.54	1226	1147	1124		2599.54	501	841		2599.54	1746	1845	1806		2599.54	8030	7617	7870					2599.54	8.73029	9.50786	8.28974
2619.54	8.74477	8.67964	8.52783	5.75038	12.3271	74.6142								2619.54	1264	1364	1200		2619.54	1255	1249	1290		2619.54	1234	1149	1125		2619.54	505	844		2619.54	1750	1852	1816		2619.54	8084	7672	7948					2619.54	8.74477	9.47138	8.28253
2639.54	8.74477	8.67964	8.57118	5.76443	12.4247	75.2083								2639.54	1264	1368	1201		2639.54	1255	1252	1293		2639.54	1240	1152	1131		2639.54	505	846		2639.54	1763	1859	1822		2639.54	8130	7738	7964					2639.54	8.74477	9.50056	8.28974
2659.53	8.75201	8.70134	8.60009	5.7855	12.5374	76.1826								2659.53	1265	1369	1201		2659.53	1258	1249	1295		2659.53	1244	1156	1135		2659.53	506	849		2659.53	1778	1878	1831		2659.53	8205	7796	8041					2659.53	8.75201	9.50786	8.28974
2679.54	8.78822	8.72305	8.61455	5.82765	12.56	77.2694								2679.54	1270	1367	1199		2679.54	1261	1251	1297		2679.54	1246	1161	1139		2679.54	507	855		2679.54	1781	1884	1839		2679.54	8288	7841	8071					2679.54	8.78822	9.49327	8.27533
2699.54	8.74477	8.6724	8.62178	5.82062	12.6503	77.5589								2699.54	1264	1366	1202		2699.54	1254	1248	1291		2699.54	1247	1166	1139		2699.54	506	854		2699.54	1793	1896	1853		2699.54	8310	7898	8129					2699.54	8.74477	9.48597	8.29694
2719.54	8.74477	8.70134	8.63624	5.84873	12.6955	78.365								2719.54	1264	1371	1201		2719.54	1258	1248	1291		2719.54	1249	1161	1142		2719.54	505	858		2719.54	1799	1902	1864		2719.54	8371	7966	8197					2719.54	8.74477	9.52245	8.28974
2739.53	8.76649	8.70134	8.67964	5.90497	12.7407	78.9229								2739.53	1267	1366	1197		2739.53	1258	1248	1290		2739.53	1255	1168	1140		2739.53	506	866		2739.53	1805	1922	1870		2739.53	8413	8030	8238					2739.53	8.76649	9.48597	8.26092
2759.54	8.79546	8.71582	8.70858	5.93311	12.8161	79.6972								2759.54	1271	1368	1203		2759.54	1260	1247	1288		2759.54	1259	1171	1147		2759.54	505	870		2759.54	1815	1928	1882		2759.54	8471	8064	8287					2759.54	8.79546	9.50056	8.30415
2779.53	8.79546	8.66517	8.72305	5.90497	12.8915	80.6107								2779.53	1271	1365	1200		2779.53	1253	1250	1293		2779.53	1261	1173	1146		2779.53	508	866		2779.53	1825	1945	1892		2779.53	8539	8133	8363					2779.53	8.79546	9.47868	8.28253
2799.53	8.72305	8.65794	8.75201	5.91904	12.9368	81.0022								2799.53	1261	1370	1203		2799.53	1252	1249	1291		2799.53	1265	1174	1150		2799.53	506	868		2799.53	1831	1957	1904		2799.53	8568	8171	8399					2799.53	8.72305	9.51515	8.30415
2819.53	8.73753	8.66517	8.78822	5.94718	12.9821	81.7478								2819.53	1263	1366	1203		2819.53	1253	1248	1294		2819.53	1270	1179	1154		2819.53	507	872		2819.53	1837	1962	1912		2819.53	8623	8223	8466					2819.53	8.73753	9.48597	8.30415
2839.54	8.74477	8.65794	8.76649	5.97532	13.1031	82.7027								2839.54	1264	1373	1198		2839.54	1252	1248	1287		2839.54	1267	1183	1156		2839.54	508	876		2839.54	1853	1975	1916		2839.54	8693	8260	8517					2839.54	8.74477	9.53704	8.26812
2859.54	8.75925	8.70134	8.83893	6.00348	13.1485	83.3889								2859.54	1266	1367	1203		2859.54	1258	1252	1294		2859.54	1277	1188	1158		2859.54	507	880		2859.54	1859	1982	1929		2859.54	8743	8293	8556					2859.54	8.75925	9.49327	8.30415
2879.54	8.75201	8.67964	8.86067	6.03868	13.2469	84.0786								2879.54	1265	1371	1203		2879.54	1255	1248	1300		2879.54	1280	1187	1160		2879.54	506	885		2879.54	1872	1998	1940		2879.54	8793	8324	8599					2879.54	8.75201	9.52245	8.30415
2899.55	8.76649	8.70134	8.85342	6.0739	13.3151	84.9944								2899.55	1267	1373	1207		2899.55	1258	1255	1296		2899.55	1279	1187	1163		2899.55	509	890		2899.55	1881	2015	1947		2899.55	8859	8441	8655					2899.55	8.76649	9.53704	8.33298
2919.54	8.78822	8.71582	8.86067	6.10208	13.4061	85.5664								2919.54	1270	1371	1203		2919.54	1260	1253	1299		2919.54	1280	1196	1165		2919.54	509	894		2919.54	1893	2029	1957		2919.54	8900	8446	8690					2919.54	8.78822	9.52245	8.30415
2939.54	8.80995	8.75925	8.89692	6.09503	13.4971	86.3516								2939.54	1273	1373	1206		2939.54	1266	1254	1296		2939.54	1285	1194	1170		2939.54	509	893		2939.54	1905	2036	1976		2939.54	8956	8484	8759					2939.54	8.80995	9.53704	8.32578
2959.53	8.8027	8.77373	8.91867	6.14437	13.5655	87.0423								2959.53	1272	1372	1205		2959.53	1268	1252	1298		2959.53	1288	1200	1174		2959.53	510	900		2959.53	1914	2058	1981		2959.53	9005	8521	8812					2959.53	8.8027	9.52974	8.31857
2979.53	8.82444	8.73753	8.95494	6.14437	13.6643	88.0351								2979.53	1275	1380	1209		2979.53	1263	1253	1294		2979.53	1293	1203	1175		2979.53	509	900		2979.53	1927	2061	1996		2979.53	9075	8614	8831					2979.53	8.82444	9.58814	8.3474
2999.53	8.80995	8.75201	8.97671	6.15847	13.7328	88.8059								2999.53	1273	1380	1205		2999.53	1265	1253	1296		2999.53	1296	1205	1174		2999.53	511	902		2999.53	1936	2069	2001		2999.53	9129	8647	8930					2999.53	8.80995	9.58814	8.31857
3019.54	8.8027	8.74477	8.98396	6.21489	13.8241	89.6386								3019.54	1272	1376	1208		3019.54	1264	1252	1295		3019.54	1297	1205	1184		3019.54	509	910		3019.54	1948	2087	2010		3019.54	9187	8680	8950					3019.54	8.8027	9.55894	8.34019
3039.54	8.76649	8.73753	9.013	6.229	13.8318	90.5052								3039.54	1267	1379	1207		3039.54	1263	1253	1303		3039.54	1301	1212	1179		3039.54	510	912		3039.54	1949	2095	2018		3039.54	9247	8753	9000					3039.54	8.76649	9.58084	8.33298
3059.54	8.78097	8.73029	9.03477	6.24312	14.0071	90.897								3059.54	1269	1375	1206		3059.54	1262	1252	1298		3059.54	1304	1211	1181		3059.54	511	914		3059.54	1972	2115	2038		3059.54	9274	8775	9079					3059.54	8.78097	9.55164	8.32578
3079.54	8.80995	8.74477	9.06382	6.28547	14.0835	91.713								3079.54	1273	1376	1209		3079.54	1264	1251	1295		3079.54	1308	1218	1191		3079.54	512	920		3079.54	1982	2127	2052		3079.54	9330	8796	9129					3079.54	8.80995	9.55894	8.3474
3099.53	8.78822	8.75201	9.0493	6.30665	14.0758	92.4457								3099.53	1270	1376	1203		3099.53	1265	1251	1298		3099.53	1306	1214	1190		3099.53	513	923		3099.53	1981	2137	2057		3099.53	9380	8866	9193					3099.53	8.78822	9.55894	8.30415
3119.53	8.78822	8.71582	9.10741	6.31371	14.1522	93.4779								3119.53	1270	1374	1204		3119.53	1260	1251	1294		3119.53	1314	1222	1196		3119.53	513	924		3119.53	1991	2140	2065		3119.53	9450	8917	9225					3119.53	8.78822	9.54434	8.31136
3139.53	8.80995	8.76649	9.09288	6.34196	14.2975	94.6072								3139.53	1273	1373	1203		3139.53	1267	1251	1293		3139.53	1312	1221	1197		3139.53	512	928		3139.53	2010	2156	2081		3139.53	9526	8932	9279					3139.53	8.80995	9.53704	8.30415
3159.53	8.79546	8.73753	9.15829	6.3349	14.3052	95.0106								3159.53	1271	1373	1205		3159.53	1263	1248	1296		3159.53	1321	1222	1195		3159.53	513	927		3159.53	2011	2162	2083		3159.53	9553	9001	9321					3159.53	8.79546	9.53704	8.31857
3179.53	8.80995	8.70858	9.14375	6.37729	14.3664	95.9563								3179.53	1273	1378	1204		3179.53	1259	1254	1299		3179.53	1319	1226	1196		3179.53	512	933		3179.53	2019	2166	2093		3179.53	9616	9059	9346					3179.53	8.80995	9.57354	8.31136
3199.54	8.79546	8.73753	9.15829	6.39849	14.4277	96.1522								3199.54	1271	1374	1205		3199.54	1263	1247	1294		3199.54	1321	1230	1197		3199.54	513	936		3199.54	2027	2188	2109		3199.54	9629	9113	9414					3199.54	8.79546	9.54434	8.31857
3219.54	8.78822	8.73753	9.17283	6.41263	14.512	96.3937								3219.54	1270	1378	1203		3219.54	1263	1257	1297		3219.54	1323	1230	1205		3219.54	514	938		3219.54	2038	2195	2116		3219.54	9645	9149	9433					3219.54	8.78822	9.57354	8.30415
3239.53	8.79546	8.75201	9.20191	6.42677	14.6348	97.638								3239.53	1271	1376	1204		3239.53	1265	1255	1296		3239.53	1327	1236	1203		3239.53	513	940		3239.53	2054	2200	2123		3239.53	9727	9180	9488					3239.53	8.79546	9.55894	8.31136
3259.52	8.79546	8.73753	9.23101	6.44091	14.6809	97.577								3259.52	1271	1383	1204		3259.52	1263	1257	1300		3259.52	1331	1240	1211		3259.52	513	942		3259.52	2060	2206	2137		3259.52	9723	9231	9533					3259.52	8.79546	9.61005	8.31136
3279.53	8.8027	8.77373	9.24556	6.45505	14.7654	98.4786								3279.53	1272	1381	1211		3279.53	1268	1256	1296		3279.53	1333	1244	1214		3279.53	513	944		3279.53	2071	2221	2149		3279.53	9782	9272	9585					3279.53	8.8027	9.59544	8.36183
3299.52	8.81719	8.75925	9.22374	6.44798	14.7885	98.97								3299.52	1274	1380	1209		3299.52	1266	1257	1300		3299.52	1330	1242	1216		3299.52	512	943		3299.52	2074	2230	2156		3299.52	9814	9298	9620					3299.52	8.81719	9.58814	8.3474
3319.53	8.81719	8.78822	9.28195	6.47627	14.8808	100.159								3319.53	1274	1384	1212		3319.53	1270	1256	1305		3319.53	1338	1242	1213		3319.53	513	947		3319.53	2086	2240	2172		3319.53	9891	9370	9656					3319.53	8.81719	9.61735	8.36904
3339.53	8.83168	8.75925	9.31107	6.49042	14.9501	100.408								3339.53	1276	1381	1209		3339.53	1266	1259	1305		3339.53	1342	1247	1214		3339.53	513	949		3339.53	2095	2240	2174		3339.53	9907	9395	9724					3339.53	8.83168	9.59544	8.3474
3359.54	8.8027	8.75925	9.31107	6.51165	15.004	101.14								3359.54	1272	1387	1209		3359.54	1266	1256	1305		3359.54	1342	1247	1219		3359.54	515	952		3359.54	2102	2253	2191		3359.54	9954	9472	9767					3359.54	8.8027	9.63926	8.3474
3379.53	8.86067	8.78097	9.33292	6.53288	15.112	101.593								3379.53	1280	1388	1207		3379.53	1269	1258	1303		3379.53	1345	1249	1219		3379.53	513	955		3379.53	2116	2258	2198		3379.53	9983	9490	9804					3379.53	8.86067	9.64657	8.33298
3399.53	8.87517	8.78822	9.35477	6.54704	15.2278	102.631								3399.53	1282	1385	1212		3399.53	1270	1260	1301		3399.53	1348	1255	1225		3399.53	514	957		3399.53	2131	2274	2214		3399.53	10049	9534	9847					3399.53	8.87517	9.62465	8.36904
3419.52	8.82444	8.76649	9.36934	6.55411	15.2432	103.247								3419.52	1275	1384	1208		3419.52	1267	1255	1299		3419.52	1350	1255	1223		3419.52	515	958		3419.52	2133	2283	2213		3419.52	10088	9570	9878					3419.52	8.82444	9.61735	8.34019
3439.52	8.84618	8.77373	9.42035	6.55411	15.336	103.898								3439.52	1278	1384	1206		3439.52	1268	1257	1301		3439.52	1357	1256	1229		3439.52	514	958		3439.52	2145	2294	2229		3439.52	10129	9626	9916					3439.52	8.84618	9.61735	8.32578
3459.52	8.8027	8.77373	9.44222	6.57536	15.3746	104.361								3459.52	1272	1380	1207		3459.52	1268	1253	1297		3459.52	1360	1264	1225		3459.52	513	961		3459.52	2150	2301	2246		3459.52	10158	9688	10007					3459.52	8.8027	9.58814	8.33298
3479.52	8.79546	8.74477	9.42764	6.61077	15.4443	104.824								3479.52	1271	1380	1206		3479.52	1264	1258	1297		3479.52	1358	1265	1232		3479.52	517	966		3479.52	2159	2305	2245		3479.52	10187	9736	10027					3479.52	8.79546	9.58814	8.32578
3499.52	8.79546	8.75925	9.4568	6.58244	15.5062	106.224								3499.52	1271	1377	1208		3499.52	1266	1252	1297		3499.52	1362	1260	1237		3499.52	514	962		3499.52	2167	2331	2261		3499.52	10274	9786	10090					3499.52	8.79546	9.56624	8.34019
3519.52	8.77373	8.73753	9.4568	6.58952	15.5217	106.273								3519.52	1268	1380	1206		3519.52	1263	1252	1292		3519.52	1362	1271	1236		3519.52	512	963		3519.52	2169	2334	2278		3519.52	10277	9811	10119					3519.52	8.77373	9.58814	8.32578
3539.52	8.80995	8.72305	9.46409	6.5966	15.6147	107.442								3539.52	1273	1376	1204		3539.52	1261	1254	1290		3539.52	1363	1275	1238		3539.52	514	964		3539.52	2181	2341	2292		3539.52	10349	9870	10138					3539.52	8.80995	9.55894	8.31136
3559.52	8.78822	8.76649	9.48597	6.63202	15.6302	108.309								3559.52	1270	1380	1209		3559.52	1267	1256	1289		3559.52	1366	1276	1242		3559.52	515	969		3559.52	2183	2349	2305		3559.52	10402	9898	10221					3559.52	8.78822	9.58814	8.3474
3579.52	8.82444	8.74477	9.51515	6.63202	15.7	108.686								3579.52	1275	1380	1207		3579.52	1264	1253	1292		3579.52	1370	1272	1245		3579.52	515	969		3579.52	2192	2366	2308		3579.52	10425	9908	10242					3579.52	8.82444	9.58814	8.33298
3599.51	8.8027	8.75201	9.56624	6.63202	15.8475	109.213								3599.51	1272	1376	1204		3599.51	1265	1257	1290		3599.51	1377	1274	1245		3599.51	515	969		3599.51	2211	2377	2329		3599.51	10457	9984	10289					3599.51	8.8027	9.55894	8.31136
3619.51	8.8027	8.73753	9.56624	6.66745	15.8786	109.709								3619.51	1272	1373	1207		3619.51	1263	1256	1293		3619.51	1377	1280	1249		3619.51	517	974		3619.51	2215	2382	2333		3619.51	10487	10045	10343					3619.51	8.8027	9.53704	8.33298
3639.51	8.8027	8.74477	9.58084	6.68872	15.9642	110.956								3639.51	1272	1369	1210		3639.51	1264	1258	1288		3639.51	1379	1282	1249		3639.51	517	977		3639.51	2226	2396	2339		3639.51	10562	10060	10390					3639.51	8.8027	9.50786	8.35461
3659.51	8.80995	8.73029	9.59544	6.70999	16.0653	111.742								3659.51	1273	1376	1208		3659.51	1262	1258	1292		3659.51	1381	1284	1254		3659.51	517	980		3659.51	2239	2404	2353		3659.51	10609	10101	10420					3659.51	8.80995	9.55894	8.34019
3679.52	8.8027	8.76649	9.63196	6.70999	16.0576	112.398								3679.52	1272	1380	1214		3679.52	1267	1261	1294		3679.52	1386	1283	1253		3679.52	516	980		3679.52	2238	2417	2364		3679.52	10648	10126	10442					3679.52	8.8027	9.58814	8.38346
3699.52	8.81719	8.75925	9.66118	6.73126	16.1666	112.905								3699.52	1274	1374	1210		3699.52	1266	1261	1296		3699.52	1390	1289	1258		3699.52	518	983		3699.52	2252	2421	2373		3699.52	10678	10173	10493					3699.52	8.81719	9.54434	8.35461
3719.51	8.83893	8.74477	9.6758	6.74545	16.2524	113.957								3719.51	1277	1379	1215		3719.51	1264	1263	1298		3719.51	1392	1293	1257		3719.51	518	985		3719.51	2263	2428	2381		3719.51	10740	10207	10553					3719.51	8.83893	9.58084	8.39067
3739.51	8.86067	8.79546	9.69772	6.77382	16.2914	114.982								3739.51	1280	1385	1217		3739.51	1271	1264	1293		3739.51	1395	1297	1264		3739.51	517	989		3739.51	2268	2453	2404		3739.51	10800	10282	10621					3739.51	8.86067	9.62465	8.4051
3759.51	8.87517	8.8027	9.69041	6.81641	16.3461	115.514								3759.51	1282	1377	1214		3759.51	1272	1264	1298		3759.51	1394	1301	1268		3759.51	518	995		3759.51	2275	2465	2410		3759.51	10831	10327	10644					3759.51	8.87517	9.56624	8.38346
3779.51	8.87517	8.77373	9.73428	6.79511	16.4945	115.893								3779.51	1282	1378	1215		3779.51	1268	1262	1296		3779.51	1400	1305	1270		3779.51	518	992		3779.51	2294	2487	2423		3779.51	10853	10348	10717					3779.51	8.87517	9.57354	8.39067
3799.51	8.88242	8.81719	9.78548	6.8306	16.6197	117.262								3799.51	1283	1386	1210		3799.51	1274	1262	1296		3799.51	1407	1303	1271		3799.51	518	997		3799.51	2310	2498	2430		3799.51	10932	10415	10721					3799.51	8.88242	9.63196	8.35461
3819.51	8.85342	8.79546	9.82938	6.8448	16.5728	118.065								3819.51	1279	1381	1213		3819.51	1271	1257	1298		3819.51	1413	1312	1279		3819.51	519	999		3819.51	2304	2503	2450		3819.51	10978	10464	10799					3819.51	8.85342	9.59544	8.37625
3839.51	8.84618	8.79546	9.78548	6.8448	16.7686	118.959								3839.51	1278	1377	1214		3839.51	1271	1263	1298		3839.51	1407	1312	1278		3839.51	519	999		3839.51	2329	2520	2461		3839.51	11029	10528	10823					3839.51	8.84618	9.56624	8.38346
3859.51	8.86067	8.77373	9.82938	6.86611	16.8549	120.374								3859.51	1280	1383	1213		3859.51	1268	1262	1298		3859.51	1413	1311	1279		3859.51	520	1002		3859.51	2340	2528	2460		3859.51	11109	10517	10893					3859.51	8.86067	9.61005	8.37625
3879.51	8.86792	8.78097	9.82938	6.90163	16.8941	120.427								3879.51	1281	1383	1211		3879.51	1269	1259	1295		3879.51	1413	1308	1277		3879.51	519	1007		3879.51	2345	2554	2477		3879.51	11112	10624	10896					3879.51	8.86792	9.61005	8.36183
3899.51	8.84618	8.75925	9.91725	6.90873	17.0119	121.211								3899.51	1278	1375	1209		3899.51	1266	1258	1293		3899.51	1425	1316	1282		3899.51	522	1008		3899.51	2360	2553	2486		3899.51	11156	10656	10920					3899.51	8.84618	9.55164	8.3474
3919.51	8.83168	8.79546	9.93191	6.93716	17.0984	121.926								3919.51	1276	1380	1211		3919.51	1271	1261	1293		3919.51	1427	1323	1286		3919.51	520	1012		3919.51	2371	2567	2504		3919.51	11196	10701	10981					3919.51	8.83168	9.58814	8.36183
3939.51	8.86067	8.78822	9.94656	6.95137	17.1456	122.862								3939.51	1280	1386	1212		3939.51	1270	1262	1294		3939.51	1429	1325	1291		3939.51	522	1014		3939.51	2377	2580	2510		3939.51	11248	10689	11040					3939.51	8.86067	9.63196	8.36904
3959.5	8.86067	8.77373	9.93923	6.95137	17.2086	123.223								3959.5	1280	1386	1210		3959.5	1268	1263	1293		3959.5	1428	1323	1287		3959.5	520	1014		3959.5	2385	2586	2522		3959.5	11268	10729	11063					3959.5	8.86067	9.63196	8.35461
3979.5	8.8027	8.76649	10.0199	6.98692	17.3741	123.93								3979.5	1272	1383	1212		3979.5	1267	1259	1294		3979.5	1439	1322	1294		3979.5	521	1019		3979.5	2406	2600	2532		3979.5	11307	10795	11117					3979.5	8.8027	9.61005	8.36904
3999.5	8.84618	8.80995	10.0272	7.00114	17.3268	124.787								3999.5	1278	1382	1218		3999.5	1273	1260	1293		3999.5	1440	1331	1294		3999.5	521	1021		3999.5	2400	2627	2550		3999.5	11354	10816	11121					3999.5	8.84618	9.60274	8.41232
4019.5	8.86067	8.8027	10.0199	7.01537	17.5162	126.292								4019.5	1280	1381	1210		4019.5	1272	1261	1298		4019.5	1439	1329	1297		4019.5	520	1023		4019.5	2424	2621	2557		4019.5	11436	10841	11152					4019.5	8.86067	9.59544	8.35461
4039.51	8.86792	8.77373	10.1006	7.04382	17.5636	127.161								4039.51	1281	1386	1215		4039.51	1268	1263	1293		4039.51	1450	1335	1298		4039.51	521	1027		4039.51	2430	2644	2566		4039.51	11483	10919	11210					4039.51	8.86792	9.63196	8.39067
4059.52	8.86792	8.78097	10.1152	7.08652	17.6822	127.161								4059.52	1281	1386	1212		4059.52	1269	1265	1298		4059.52	1452	1340	1303		4059.52	520	1033		4059.52	2445	2658	2580		4059.52	11483	10998	11250					4059.52	8.86792	9.63196	8.36904
4079.51	8.87517	8.80995	10.1373	7.13636	17.7059	127.737								4079.51	1282	1389	1220		4079.51	1273	1263	1300		4079.51	1455	1338	1303		4079.51	520	1040		4079.51	2448	2659	2588		4079.51	11514	10994	11307					4079.51	8.87517	9.65388	8.42675
4099.5	8.88967	8.79546	10.152	7.14349	17.8326	128.596								4099.5	1284	1391	1215		4099.5	1271	1263	1299		4099.5	1457	1342	1301		4099.5	519	1041		4099.5	2464	2660	2592		4099.5	11560	11043	11354					4099.5	8.88967	9.66849	8.39067
4119.48	8.86792	8.83168	10.2181	7.12924	17.9039	129.61								4119.48	1281	1393	1217		4119.48	1276	1266	1300		4119.48	1466	1338	1307		4119.48	520	1039		4119.48	2473	2692	2623		4119.48	11614	11038	11343					4119.48	8.86792	9.68311	8.4051
4139.48	8.88242	8.78822	10.1813	7.17198	17.9911	130.195								4139.48	1283	1394	1215		4139.48	1270	1269	1297		4139.48	1461	1345	1313		4139.48	520	1045		4139.48	2484	2689	2623		4139.48	11645	11096	11377					4139.48	8.88242	9.69041	8.39067
4159.48	8.89692	8.82444	10.2107	7.16486	18.0308	130.915								4159.48	1285	1393	1215		4159.48	1275	1270	1303		4159.48	1465	1344	1313		4159.48	519	1044		4159.48	2489	2712	2629		4159.48	11683	11119	11427					4159.48	8.89692	9.68311	8.39067
4179.49	8.89692	8.83168	10.2401	7.20048	18.1261	131.581								4179.49	1285	1394	1220		4179.49	1276	1269	1308		4179.49	1469	1350	1311		4179.49	521	1049		4179.49	2501	2722	2647		4179.49	11718	11134	11442					4179.49	8.89692	9.69041	8.42675
4199.49	8.91867	8.82444	10.2622	7.24325	18.2613	131.829								4199.49	1288	1394	1220		4199.49	1275	1268	1301		4199.49	1472	1351	1317		4199.49	520	1055		4199.49	2518	2736	2655		4199.49	11731	11187	11489					4199.49	8.91867	9.69041	8.42675
4219.5	8.90417	8.83893	10.2842	7.26464	18.2692	131.696								4219.5	1286	1395	1220		4219.5	1277	1269	1303		4219.5	1475	1356	1315		4219.5	520	1058		4219.5	2519	2744	2661		4219.5	11724	11249	11540					4219.5	8.90417	9.69772	8.42675
4239.49	8.90417	8.85342	10.3063	7.24325	18.3886	133.326								4239.49	1286	1395	1226		4239.49	1279	1268	1302		4239.49	1478	1358	1320		4239.49	520	1055		4239.49	2534	2757	2677		4239.49	11809	11230	11571					4239.49	8.90417	9.69772	8.47006
4259.48	8.91867	8.83893	10.3431	7.2789	18.4763	133.964								4259.48	1288	1398	1222		4259.48	1277	1272	1300		4259.48	1483	1362	1319		4259.48	520	1060		4259.48	2545	2762	2687		4259.48	11842	11318	11573					4259.48	8.91867	9.71965	8.44118
4279.48	8.91142	8.83168	10.3578	7.29317	18.556	134.216								4279.48	1287	1351	1221		4279.48	1276	1272	1305		4279.48	1485	1361	1327		4279.48	519	1062		4279.48	2555	2784	2698		4279.48	11855	11331	11661					4279.48	8.91142	9.37662	8.43397
4299.48	8.91867	8.80995	10.3872	7.28604	18.7077	134.915								4299.48	1288	1393	1224		4299.48	1273	1271	1301		4299.48	1489	1362	1328		4299.48	521	1061		4299.48	2574	2789	2702		4299.48	11891	11361	11661					4299.48	8.91867	9.68311	8.45562
4319.48	8.92592	8.83893	10.3872	7.32171	18.7317	135.97								4319.48	1289	1401	1221		4319.48	1277	1268	1298		4319.48	1489	1361	1324		4319.48	519	1066		4319.48	2577	2796	2726		4319.48	11945	11374	11732					4319.48	8.92592	9.74159	8.43397
4339.48	8.90417	8.85342	10.424	7.35739	18.7717	136.127								4339.48	1286	1393	1219		4339.48	1279	1272	1297		4339.48	1494	1364	1330		4339.48	518	1071		4339.48	2582	2805	2737		4339.48	11953	11438	11700					4339.48	8.90417	9.68311	8.41953
4359.49	8.88967	8.83893	10.4314	7.34311	18.8916	137.17								4359.49	1284	1396	1214		4359.49	1277	1269	1298		4359.49	1495	1367	1328		4359.49	520	1069		4359.49	2597	2819	2750		4359.49	12006	11447	11745					4359.49	8.88967	9.70503	8.38346
4379.49	8.89692	8.81719	10.4756	7.32171	18.9958	137.229								4379.49	1285	1398	1217		4379.49	1274	1268	1299		4379.49	1501	1367	1332		4379.49	520	1066		4379.49	2610	2828	2745		4379.49	12009	11488	11779					4379.49	8.89692	9.71965	8.4051
4399.48	8.91867	8.8027	10.483	7.35739	19.0759	138.2								4399.48	1288	1392	1218		4399.48	1272	1270	1302		4399.48	1502	1374	1334		4399.48	519	1071		4399.48	2620	2839	2760		4399.48	12058	11533	11835					4399.48	8.91867	9.6758	8.41232
4419.48	8.88242	8.82444	10.5345	7.36453	19.2123	139.677								4419.48	1283	1395	1214		4419.48	1275	1267	1300		4419.48	1509	1370	1335		4419.48	521	1072		4419.48	2637	2847	2773		4419.48	12132	11567	11867					4419.48	8.88242	9.69772	8.38346
4439.47	8.91867	8.86067	10.4903	7.41451	19.2364	139.116								4439.47	1288	1390	1216		4439.47	1280	1268	1301		4439.47	1503	1375	1336		4439.47	518	1079		4439.47	2640	2854	2776		4439.47	12104	11549	11892					4439.47	8.91867	9.66118	8.39789
4459.48	8.88967	8.8027	10.5493	7.37881	19.3248	140.078								4459.48	1284	1394	1219		4459.48	1272	1274	1303		4459.48	1511	1378	1336		4459.48	521	1074		4459.48	2651	2871	2787		4459.48	12152	11654	11955					4459.48	8.88967	9.69041	8.41953
4479.47	8.91867	8.82444	10.5493	7.43594	19.4615	141.046								4479.47	1288	1392	1222		4479.47	1275	1267	1298		4479.47	1511	1378	1339		4479.47	520	1082		4479.47	2668	2881	2797		4479.47	12200	11655	11939					4479.47	8.91867	9.6758	8.44118
4499.48	8.89692	8.80995	10.5345	7.44308	19.4132	141.491								4499.48	1285	1393	1218		4499.48	1273	1271	1304		4499.48	1509	1382	1337		4499.48	518	1083		4499.48	2662	2895	2814		4499.48	12222	11717	11914					4499.48	8.89692	9.68311	8.41232
4519.47	8.91867	8.80995	10.5788	7.45737	19.5742	141.958								4519.47	1288	1395	1219		4519.47	1273	1273	1306		4519.47	1515	1381	1345		4519.47	519	1085		4519.47	2682	2909	2823		4519.47	12245	11699	12039					4519.47	8.91867	9.69772	8.41953
4539.48	8.88967	8.8027	10.623	7.43594	19.6951	142.712								4539.48	1284	1395	1223		4539.48	1272	1275	1302		4539.48	1521	1384	1343		4539.48	519	1082		4539.48	2697	2918	2840		4539.48	12282	11740	12034					4539.48	8.88967	9.69772	8.4484
4559.47	8.91867	8.8027	10.6304	7.45737	19.7516	143.244								4559.47	1288	1397	1221		4559.47	1272	1272	1301		4559.47	1522	1388	1356		4559.47	522	1085		4559.47	2704	2930	2851		4559.47	12308	11801	12107					4559.47	8.91867	9.71234	8.43397
4579.47	8.94043	8.86067	10.6452	7.4931	19.8727	143.757								4579.47	1291	1399	1219		4579.47	1280	1273	1303		4579.47	1524	1390	1346		4579.47	522	1090		4579.47	2719	2943	2857		4579.47	12333	11780	12104					4579.47	8.94043	9.72697	8.41953
4599.47	8.94043	8.86067	10.6378	7.48596	19.9536	144.994								4599.47	1291	1402	1217		4599.47	1280	1277	1305		4599.47	1523	1394	1348		4599.47	520	1089		4599.47	2729	2943	2868		4599.47	12393	11856	12162					4599.47	8.94043	9.7489	8.4051
4619.47	8.94768	8.86067	10.7116	7.5217	19.994	145.991								4619.47	1292	1398	1219		4619.47	1280	1274	1307		4619.47	1533	1394	1364		4619.47	520	1094		4619.47	2734	2971	2886		4619.47	12441	11896	12216					4619.47	8.94768	9.71965	8.41953
4639.48	8.96219	8.87517	10.6895	7.55746	20.0992	146.033								4639.48	1294	1398	1224		4639.48	1282	1278	1307		4639.48	1530	1399	1354		4639.48	521	1099		4639.48	2747	2970	2892		4639.48	12443	11940	12261					4639.48	8.96219	9.71965	8.45562
4659.47	8.96219	8.86067	10.7485	7.55746	20.2856	146.889								4659.47	1294	1403	1219		4659.47	1280	1278	1305		4659.47	1538	1395	1357		4659.47	521	1099		4659.47	2770	2993	2905		4659.47	12484	11942	12264					4659.47	8.96219	9.75622	8.41953
4679.47	8.94768	8.86792	10.8077	7.5503	20.3587	147.876								4679.47	1292	1399	1220		4679.47	1281	1278	1305		4679.47	1546	1402	1359		4679.47	523	1098		4679.47	2779	3010	2908		4679.47	12531	11959	12292					4679.47	8.94768	9.72697	8.42675
4699.48	8.94768	8.86792	10.7781	7.57892	20.448	147.708								4699.48	1292	1401	1220		4699.48	1281	1274	1303		4699.48	1542	1406	1365		4699.48	522	1102		4699.48	2790	3003	2932		4699.48	12523	12040	12326					4699.48	8.94768	9.74159	8.42675
4719.48	8.93318	8.82444	10.7485	7.55746	20.4236	149.229								4719.48	1290	1405	1218		4719.48	1275	1277	1303		4719.48	1538	1403	1365		4719.48	521	1099		4719.48	2787	3034	2938		4719.48	12595	11995	12312					4719.48	8.93318	9.77085	8.41232
4739.47	8.91142	8.83893	10.7929	7.5503	20.6676	149.229								4739.47	1287	1405	1221		4739.47	1277	1272	1300		4739.47	1544	1404	1366		4739.47	522	1098		4739.47	2817	3027	2945		4739.47	12595	12055	12383					4739.47	8.91142	9.77085	8.43397
4759.47	8.92592	8.86067	10.7855	7.61469	20.635	149.719								4759.47	1289	1399	1219		4759.47	1280	1276	1293		4759.47	1543	1409	1372		4759.47	521	1107		4759.47	2813	3042	2960		4759.47	12618	12074	12442					4759.47	8.92592	9.72697	8.41953
4779.47	8.91142	8.84618	10.8224	7.58607	20.7572	150.958								4779.47	1287	1396	1217		4779.47	1278	1277	1299		4779.47	1548	1407	1366		4779.47	522	1103		4779.47	2828	3062	2974		4779.47	12676	12126	12426					4779.47	8.91142	9.70503	8.4051
4799.47	8.91142	8.83893	10.8372	7.6648	20.9121	151.56								4799.47	1287	1405	1221		4799.47	1277	1274	1298		4799.47	1550	1413	1367		4799.47	519	1114		4799.47	2847	3085	2982		4799.47	12704	12169	12462					4799.47	8.91142	9.77085	8.43397
4819.47	8.89692	8.83893	10.8742	7.67196	20.9856	152.402								4819.47	1285	1398	1215		4819.47	1277	1277	1295		4819.47	1555	1411	1372		4819.47	520	1115		4819.47	2856	3088	2992		4819.47	12743	12190	12488					4819.47	8.89692	9.71965	8.39067
4839.47	8.91142	8.83893	10.8446	7.67196	21.0183	152.596								4839.47	1287	1394	1215		4839.47	1277	1275	1303		4839.47	1551	1414	1373		4839.47	522	1115		4839.47	2860	3113	2999		4839.47	12752	12168	12600					4839.47	8.91142	9.69041	8.39067
4859.47	8.94043	8.86067	10.9186	7.68629	21.1409	154.294								4859.47	1291	1399	1220		4859.47	1280	1272	1301		4859.47	1561	1419	1375		4859.47	520	1117		4859.47	2875	3119	3018		4859.47	12830	12242	12565					4859.47	8.94043	9.72697	8.42675
4879.47	8.92592	8.83168	10.9038	7.71494	21.2309	154.513								4879.47	1289	1404	1218		4879.47	1276	1274	1301		4879.47	1559	1422	1381		4879.47	520	1121		4879.47	2886	3136	3027		4879.47	12840	12276	12588					4879.47	8.92592	9.76353	8.41232
4899.48	8.91142	8.83168	10.9556	7.77227	21.3455	154.732								4899.48	1287	1397	1219		4899.48	1276	1273	1305		4899.48	1566	1430	1384		4899.48	523	1129		4899.48	2900	3137	3033		4899.48	12850	12319	12600					4899.48	8.91142	9.71234	8.41953
4919.48	8.93318	8.84618	10.9556	7.75793	21.4685	155.347								4919.48	1290	1396	1215		4919.48	1278	1268	1303		4919.48	1566	1428	1378		4919.48	522	1127		4919.48	2915	3147	3037		4919.48	12878	12326	12672					4919.48	8.93318	9.70503	8.39067
4939.48	8.93318	8.83893	10.9852	7.77227	21.567	156.319								4939.48	1290	1397	1217		4939.48	1277	1271	1303		4939.48	1570	1429	1382		4939.48	522	1129		4939.48	2927	3152	3062		4939.48	12922	12352	12691					4939.48	8.93318	9.71234	8.4051
4959.47	8.93318	8.83168	10.963	7.79377	21.6327	156.629								4959.47	1290	1400	1221		4959.47	1276	1269	1303		4959.47	1567	1430	1387		4959.47	521	1132		4959.47	2935	3177	3080		4959.47	12936	12398	12680					4959.47	8.93318	9.73428	8.43397
4979.47	8.92592	8.83168	10.9556	7.80811	21.8054	157.095								4979.47	1289	1399	1219		4979.47	1276	1271	1299		4979.47	1566	1435	1389		4979.47	521	1134		4979.47	2956	3200	3080		4979.47	12957	12383	12724					4979.47	8.92592	9.72697	8.41953
4999.46	8.96945	8.87517	11.0148	7.80811	21.8878	157.719								4999.46	1295	1405	1218		4999.46	1282	1277	1307		4999.46	1574	1429	1393		4999.46	522	1134		4999.46	2966	3206	3106		4999.46	12985	12412	12808					4999.46	8.96945	9.77085	8.41232
5019.46	8.92592	8.86067	11.0667	7.8368	21.9702	159.243								5019.46	1289	1398	1225		5019.46	1280	1273	1303		5019.46	1581	1433	1393		5019.46	522	1138		5019.46	2976	3219	3106		5019.46	13053	12488	12799					5019.46	8.92592	9.71965	8.46284
5039.48	8.99122	8.83893	11.1112	7.84397	22.0114	159.648								5039.48	1298	1403	1221		5039.48	1277	1278	1305		5039.48	1587	1437	1394		5039.48	521	1139		5039.48	2981	3225	3122		5039.48	13071	12539	12876					5039.48	8.99122	9.75622	8.43397
5059.47	8.94768	8.83168	11.1112	7.85832	22.1847	160.168								5059.47	1292	1406	1223		5059.47	1276	1276	1305		5059.47	1587	1437	1402		5059.47	521	1141		5059.47	3002	3233	3130		5059.47	13094	12531	12883					5059.47	8.94768	9.77816	8.4484
5079.47	8.95494	8.87517	11.1408	7.85115	22.1682	160.236								5079.47	1293	1408	1224		5079.47	1282	1276	1303		5079.47	1591	1441	1402		5079.47	520	1140		5079.47	3000	3258	3153		5079.47	13097	12553	12882					5079.47	8.95494	9.79279	8.45562
5099.47	8.96219	8.88242	11.215	7.87267	22.2921	160.917								5099.47	1294	1408	1221		5099.47	1283	1283	1305		5099.47	1601	1443	1396		5099.47	521	1143		5099.47	3015	3271	3165		5099.47	13127	12592	12932					5099.47	8.96219	9.79279	8.43397
5119.47	8.96945	8.86792	11.2596	7.90138	22.3749	161.03								5119.47	1295	1406	1222		5119.47	1281	1278	1302		5119.47	1607	1443	1406		5119.47	522	1147		5119.47	3025	3278	3172		5119.47	13132	12617	12981					5119.47	8.96945	9.77816	8.44118
5139.46	8.96219	8.86792	11.2596	7.90856	22.4494	162.584								5139.46	1294	1406	1221		5139.46	1281	1278	1300		5139.46	1607	1450	1407		5139.46	523	1148		5139.46	3034	3281	3182		5139.46	13200	12615	12985					5139.46	8.96219	9.77816	8.43397
5159.46	8.95494	8.86792	11.3264	7.87267	22.6732	163.296								5159.46	1293	1400	1221		5159.46	1281	1279	1301		5159.46	1616	1447	1406		5159.46	526	1143		5159.46	3061	3303	3184		5159.46	13231	12679	12977					5159.46	8.95494	9.73428	8.43397
5179.46	8.94043	8.83893	11.2967	7.8942	22.6649	164.661								5179.46	1291	1400	1220		5179.46	1277	1276	1297		5179.46	1612	1453	1406		5179.46	522	1146		5179.46	3060	3316	3205		5179.46	13290	12712	13047					5179.46	8.94043	9.73428	8.42675
5199.47	8.95494	8.87517	11.3487	7.93009	22.7977	163.227								5199.47	1293	1401	1220		5199.47	1282	1277	1301		5199.47	1619	1453	1410		5199.47	521	1151		5199.47	3076	3320	3212		5199.47	13228	12704	13067					5199.47	8.95494	9.74159	8.42675
5219.48	8.94768	8.88242	11.371	7.95163	22.9058	164.963								5219.48	1292	1395	1221		5219.48	1283	1272	1295		5219.48	1622	1452	1410		5219.48	522	1154		5219.48	3089	3343	3233		5219.48	13303	12734	13034					5219.48	8.94768	9.69772	8.43397
5239.47	8.95494	8.84618	11.4008	7.97318	22.9724	164.754								5239.47	1293	1405	1217		5239.47	1278	1274	1299		5239.47	1626	1456	1406		5239.47	522	1157		5239.47	3097	3356	3226		5239.47	13294	12769	13090					5239.47	8.95494	9.77085	8.4051
5259.47	8.96945	8.86067	11.4305	7.95882	23.0639	165.359								5259.47	1295	1405	1217		5259.47	1280	1277	1297		5259.47	1630	1464	1411		5259.47	522	1155		5259.47	3108	3374	3252		5259.47	13320	12832	13182					5259.47	8.96945	9.77085	8.4051
5279.46	8.94768	8.86067	11.4677	7.97318	23.1806	166.317								5279.46	1292	1403	1217		5279.46	1280	1278	1297		5279.46	1635	1457	1416		5279.46	522	1157		5279.46	3122	3391	3263		5279.46	13361	12796	13167					5279.46	8.94768	9.75622	8.4051
5299.46	8.95494	8.84618	11.4677	7.98755	23.3141	167.234								5299.46	1293	1402	1220		5299.46	1278	1272	1295		5299.46	1635	1463	1418		5299.46	522	1159		5299.46	3138	3394	3271		5299.46	13400	12871	13195					5299.46	8.95494	9.7489	8.42675
5319.46	8.96219	8.86792	11.4677	7.99473	23.4143	167.234								5319.46	1294	1407	1221		5319.46	1281	1274	1300		5319.46	1635	1468	1417		5319.46	522	1160		5319.46	3150	3396	3282		5319.46	13400	12868	13242					5319.46	8.96219	9.78548	8.43397
5339.45	8.94043	8.86792	11.49	8.03066	23.4227	167.871								5339.45	1291	1404	1219		5339.45	1281	1275	1300		5339.45	1638	1462	1422		5339.45	523	1165		5339.45	3151	3413	3303		5339.45	13427	12893	13227					5339.45	8.94043	9.76353	8.41953
5359.45	8.96945	8.84618	11.5794	8.00192	23.4979	168.273								5359.45	1295	1402	1216		5359.45	1278	1278	1294		5359.45	1650	1469	1424		5359.45	523	1161		5359.45	3160	3425	3302		5359.45	13444	12937	13285					5359.45	8.96945	9.7489	8.39789
5379.46	8.95494	8.84618	11.5049	8.0666	23.6151	168.819								5379.46	1293	1405	1218		5379.46	1278	1277	1296		5379.46	1640	1468	1420		5379.46	523	1170		5379.46	3174	3435	3314		5379.46	13467	12937	13252					5379.46	8.95494	9.77085	8.41232
5399.46	8.95494	8.84618	11.5124	8.05222	23.7408	169.916								5399.46	1293	1405	1214		5399.46	1278	1277	1295		5399.46	1641	1473	1422		5399.46	523	1168		5399.46	3189	3441	3328		5399.46	13513	12976	13309					5399.46	8.95494	9.77085	8.38346
5419.45	8.95494	8.89692	11.5943	8.07379	23.8918	169.844								5419.45	1293	1403	1217		5419.45	1285	1280	1299		5419.45	1652	1474	1429		5419.45	523	1171		5419.45	3207	3457	3343		5419.45	13510	12982	13335					5419.45	8.95494	9.75622	8.4051
5439.45	8.95494	8.85342	11.557	8.08098	23.9673	171.429								5439.45	1293	1401	1220		5439.45	1279	1278	1300		5439.45	1647	1477	1432		5439.45	524	1172		5439.45	3216	3473	3351		5439.45	13576	13018	13388					5439.45	8.95494	9.74159	8.42675
5459.45	8.98396	8.85342	11.5421	8.08817	24.0682	170.899								5459.45	1297	1408	1222		5459.45	1279	1277	1300		5459.45	1645	1473	1427		5459.45	519	1173		5459.45	3228	3484	3365		5459.45	13554	13032	13393					5459.45	8.98396	9.79279	8.44118
5479.45	8.96219	8.86792	11.6166	8.11694	24.1102	171.96								5479.45	1294	1410	1223		5479.45	1281	1284	1301		5479.45	1655	1478	1436		5479.45	523	1177		5479.45	3233	3496	3381		5479.45	13598	13089	13398					5479.45	8.96219	9.80743	8.4484
5499.45	9.00574	8.88242	11.5868	8.12414	24.287	171.622								5499.45	1300	1413	1222		5499.45	1283	1287	1301		5499.45	1651	1484	1437		5499.45	521	1178		5499.45	3254	3499	3379		5499.45	13584	13137	13423					5499.45	9.00574	9.82938	8.44118
5519.45	9.02751	8.86067	11.5868	8.16011	24.3292	172.809								5519.45	1303	1410	1225		5519.45	1280	1283	1306		5519.45	1651	1483	1439		5519.45	523	1183		5519.45	3259	3522	3387		5519.45	13633	13212	13444					5519.45	9.02751	9.80743	8.46284
5539.45	9.00574	8.90417	11.6763	8.16011	24.4051	173.442								5539.45	1300	1413	1228		5539.45	1286	1282	1298		5539.45	1663	1485	1439		5539.45	522	1183		5539.45	3268	3524	3405		5539.45	13659	13165	13490					5539.45	9.00574	9.82938	8.48449
5559.45	9.00574	8.86792	11.7061	8.17451	24.5401	173.784								5559.45	1300	1414	1231		5559.45	1281	1285	1301		5559.45	1667	1485	1438		5559.45	520	1185		5559.45	3284	3567	3421		5559.45	13673	13174	13513					5559.45	9.00574	9.8367	8.50616
5579.45	8.99848	8.85342	11.6837	8.2033	24.5486	174.004								5579.45	1299	1414	1226		5579.45	1279	1279	1308		5579.45	1664	1490	1436		5579.45	521	1189		5579.45	3285	3561	3424		5579.45	13682	13190	13477					5579.45	8.99848	9.8367	8.47006
5599.45	8.99122	8.90417	11.7136	8.17451	24.6838	174.985								5599.45	1298	1408	1220		5599.45	1286	1290	1306		5599.45	1668	1483	1441		5599.45	523	1185		5599.45	3301	3560	3436		5599.45	13722	13221	13529					5599.45	8.99122	9.79279	8.42675
5619.45	9.02025	8.87517	11.7807	8.1961	24.8107	175.848								5619.45	1302	1411	1221		5619.45	1282	1283	1299		5619.45	1677	1491	1445		5619.45	522	1188		5619.45	3316	3590	3461		5619.45	13757	13272	13591					5619.45	9.02025	9.81475	8.43397
5639.46	8.97671	8.88967	11.6912	8.24651	24.9209	176.169								5639.46	1296	1408	1222		5639.46	1284	1277	1303		5639.46	1665	1496	1445		5639.46	522	1195		5639.46	3329	3604	3477		5639.46	13770	13237	13575					5639.46	8.97671	9.79279	8.44118
5659.44	8.97671	8.89692	11.7807	8.24651	25.0226	176.963								5659.44	1296	1414	1223		5659.44	1285	1276	1300		5659.44	1677	1490	1448		5659.44	523	1195		5659.44	3341	3608	3479		5659.44	13802	13259	13596					5659.44	8.97671	9.8367	8.4484
5679.44	8.99848	8.85342	11.7732	8.26812	25.1245	176.417								5679.44	1299	1412	1220		5679.44	1279	1278	1297		5679.44	1676	1498	1450		5679.44	521	1198		5679.44	3353	3616	3483		5679.44	13780	13303	13633					5679.44	8.99848	9.82206	8.42675
5699.44	8.96945	8.82444	11.7956	8.25371	25.167	177.212								5699.44	1295	1412	1225		5699.44	1275	1282	1302		5699.44	1679	1500	1451		5699.44	521	1196		5699.44	3358	3642	3498		5699.44	13812	13339	13619					5699.44	8.96945	9.82206	8.46284
5719.45	8.97671	8.83168	11.7956	8.31136	25.303	177.811								5719.45	1296	1413	1222		5719.45	1276	1279	1298		5719.45	1679	1495	1452		5719.45	522	1204		5719.45	3374	3642	3515		5719.45	13836	13332	13663					5719.45	8.97671	9.82938	8.44118
5739.45	8.98396	8.84618	11.818	8.31136	25.4733	180.022								5739.45	1297	1412	1224		5739.45	1278	1279	1297		5739.45	1682	1504	1451		5739.45	522	1204		5739.45	3394	3655	3515		5739.45	13924	13363	13710					5739.45	8.98396	9.82206	8.45562
5759.45	8.98396	8.83168	11.8778	8.26812	25.567	178.561								5759.45	1297	1411	1224		5759.45	1276	1284	1302		5759.45	1690	1504	1459		5759.45	523	1198		5759.45	3405	3662	3534		5759.45	13866	13383	13749					5759.45	8.98396	9.81475	8.45562
5779.45	8.97671	8.81719	11.8106	8.31136	25.6523	179.517								5779.45	1296	1416	1226		5779.45	1274	1284	1293		5779.45	1681	1503	1459		5779.45	524	1204		5779.45	3415	3681	3547		5779.45	13904	13405	13780					5779.45	8.97671	9.85134	8.47006
5799.44	8.97671	8.85342	11.9301	8.34019	25.6609	180.073								5799.44	1296	1414	1228		5799.44	1279	1285	1302		5799.44	1697	1506	1465		5799.44	521	1208		5799.44	3416	3704	3575		5799.44	13926	13450	13724					5799.44	8.97671	9.8367	8.48449
5819.44	8.97671	8.83168	11.9226	8.39067	25.7548	180.782								5819.44	1296	1413	1227		5819.44	1276	1282	1300		5819.44	1696	1510	1462		5819.44	523	1215		5819.44	3427	3710	3571		5819.44	13954	13474	13844					5819.44	8.97671	9.82938	8.47727
5839.44	8.99848	8.85342	11.9301	8.4051	25.8745	179.997								5839.44	1299	1418	1224		5839.44	1279	1284	1303		5839.44	1697	1512	1472		5839.44	524	1217		5839.44	3441	3733	3590		5839.44	13923	13523	13789					5839.44	8.99848	9.86599	8.45562
5859.44	8.99848	8.86067	11.96	8.38346	26.0628	180.858								5859.44	1299	1422	1228		5859.44	1280	1287	1304		5859.44	1701	1509	1466		5859.44	523	1214		5859.44	3463	3736	3607		5859.44	13957	13503	13876					5859.44	8.99848	9.89528	8.48449
5879.43	9.013	8.87517	11.9824	8.41953	26.2171	181.392								5879.43	1301	1425	1228		5879.43	1282	1288	1305		5879.43	1704	1519	1467		5879.43	525	1219		5879.43	3481	3755	3620		5879.43	13978	13539	13844					5879.43	9.013	9.91725	8.48449
5899.45	9.04204	8.86067	11.975	8.42675	26.2085	183.081								5899.45	1305	1425	1231		5899.45	1280	1283	1309		5899.45	1703	1518	1472		5899.45	524	1220		5899.45	3480	3766	3616		5899.45	14044	13569	13900					5899.45	9.04204	9.91725	8.50616
5919.45	9.0493	8.86792	12.0198	8.45562	26.3716	183.338								5919.45	1306	1422	1223		5919.45	1281	1288	1302		5919.45	1709	1520	1472		5919.45	523	1224		5919.45	3499	3766	3632		5919.45	14054	13583	13940					5919.45	9.0493	9.89528	8.4484
5939.44	9.02751	8.90417	12.0647	8.44118	26.4834	183.544								5939.44	1303	1423	1231		5939.44	1286	1286	1304		5939.44	1715	1519	1474		5939.44	523	1222		5939.44	3512	3791	3648		5939.44	14062	13572	13944					5939.44	9.02751	9.9026	8.50616
5959.44	9.04204	8.91142	12.0124	8.49894	26.6039	184.423								5959.44	1305	1424	1232		5959.44	1287	1285	1308		5959.44	1708	1523	1473		5959.44	526	1230		5959.44	3526	3798	3674		5959.44	14096	13623	13985					5959.44	9.04204	9.90993	8.51338
5979.43	9.0493	8.87517	12.0647	8.5206	26.6814	184.035								5979.43	1306	1423	1227		5979.43	1282	1289	1304		5979.43	1715	1527	1485		5979.43	524	1233		5979.43	3535	3827	3676		5979.43	14081	13649	14068					5979.43	9.0493	9.9026	8.47727
5999.43	9.03477	8.88242	12.0498	8.53505	26.8797	187.214								5999.43	1304	1419	1227		5999.43	1283	1281	1304		5999.43	1713	1532	1477		5999.43	527	1235		5999.43	3558	3824	3676		5999.43	14203	13704	13959					5999.43	9.03477	9.87331	8.47727
6019.43	9.013	8.84618	12.0647	8.54227	26.8366	186.296								6019.43	1301	1413	1226		6019.43	1278	1281	1302		6019.43	1715	1529	1488		6019.43	526	1236		6019.43	3553	3845	3683		6019.43	14168	13674	14008					6019.43	9.013	9.82938	8.47006
6039.43	8.99848	8.85342	12.1097	8.5784	27.0007	186.82								6039.43	1299	1415	1223		6039.43	1279	1284	1304		6039.43	1721	1538	1477		6039.43	527	1241		6039.43	3572	3862	3713		6039.43	14188	13781	14010					6039.43	8.99848	9.84402	8.4484
6059.44	8.99122	8.83168	12.1022	8.60732	27.1737	188.453								6059.44	1298	1417	1224		6059.44	1276	1281	1299		6059.44	1720	1535	1488		6059.44	525	1245		6059.44	3592	3883	3731		6059.44	14250	13760	14095					6059.44	8.99122	9.85867	8.45562
6079.45	9.02025	8.86067	12.2146	8.5784	27.2776	187.503								6079.45	1302	1410	1223		6079.45	1280	1280	1303		6079.45	1735	1538	1486		6079.45	526	1241		6079.45	3604	3898	3729		6079.45	14214	13798	14111					6079.45	9.02025	9.80743	8.4484
6099.44	9.013	8.81719	12.1172	8.60732	27.2516	188.321								6099.44	1301	1414	1230		6099.44	1274	1282	1308		6099.44	1722	1536	1485		6099.44	526	1245		6099.44	3601	3893	3757		6099.44	14245	13769	14072					6099.44	9.013	9.8367	8.49894
6119.44	8.99122	8.86067	12.1621	8.56395	27.2776	187.635								6119.44	1298	1420	1224		6119.44	1280	1280	1301		6119.44	1728	1534	1492		6119.44	525	1239		6119.44	3604	3902	3754		6119.44	14219	13831	14154					6119.44	8.99122	9.88063	8.45562
6139.43	9.00574	8.87517	12.2071	8.62178	27.5639	189.381								6139.43	1300	1421	1226		6139.43	1282	1282	1302		6139.43	1734	1538	1487		6139.43	528	1247		6139.43	3637	3922	3770		6139.43	14285	13853	14115					6139.43	9.00574	9.88796	8.47006
6159.43	9.02025	8.85342	12.2371	8.69411	27.6247	189.541								6159.43	1302	1414	1224		6159.43	1279	1282	1303		6159.43	1738	1547	1493		6159.43	528	1257		6159.43	3644	3936	3774		6159.43	14291	13853	14166					6159.43	9.02025	9.8367	8.45562
6179.43	9.0493	8.86792	12.2521	8.63624	27.6856	189.754								6179.43	1306	1417	1225		6179.43	1281	1285	1304		6179.43	1740	1549	1500		6179.43	526	1249		6179.43	3651	3961	3783		6179.43	14299	13843	14178					6179.43	9.0493	9.85867	8.46284
6199.44	9.06382	8.85342	12.2296	8.6724	27.7552	190.688								6199.44	1308	1414	1224		6199.44	1279	1283	1303		6199.44	1737	1545	1500		6199.44	526	1254		6199.44	3659	3948	3804		6199.44	14334	13902	14181					6199.44	9.06382	9.8367	8.45562
6219.44	9.03477	8.88242	12.3196	8.68687	27.9294	191.251								6219.44	1304	1414	1228		6219.44	1283	1287	1301		6219.44	1749	1538	1496		6219.44	526	1256		6219.44	3679	3963	3827		6219.44	14355	13879	14188					6219.44	9.03477	9.8367	8.48449
6239.44	9.05656	8.88967	12.2596	8.70858	27.9991	190.501								6239.44	1307	1411	1229		6239.44	1284	1288	1304		6239.44	1741	1552	1496		6239.44	525	1259		6239.44	3687	3985	3831		6239.44	14327	13870	14250					6239.44	9.05656	9.81475	8.49172
6259.44	9.0493	8.89692	12.2671	8.68687	28.0253	190.127								6259.44	1306	1415	1228		6259.44	1285	1283	1301		6259.44	1742	1549	1501		6259.44	523	1256		6259.44	3690	3997	3843		6259.44	14313	13929	14243					6259.44	9.0493	9.84402	8.48449
6279.43	9.02025	8.85342	12.2746	8.70134	28.1301	191.278								6279.43	1302	1424	1234		6279.43	1279	1287	1308		6279.43	1743	1548	1495		6279.43	524	1258		6279.43	3702	4025	3838		6279.43	14356	13913	14215					6279.43	9.02025	9.90993	8.52783
6299.42	9.02751	8.87517	12.3196	8.75925	28.2349	191.117								6299.42	1303	1417	1229		6299.42	1282	1281	1306		6299.42	1749	1547	1501		6299.42	523	1266		6299.42	3714	4014	3865		6299.42	14350	13969	14236					6299.42	9.02751	9.85867	8.49172
6319.42	9.05656	8.87517	12.3421	8.75201	28.3486	191.708								6319.42	1307	1420	1232		6319.42	1282	1290	1305		6319.42	1752	1553	1504		6319.42	525	1265		6319.42	3727	4021	3879		6319.42	14372	13982	14301					6319.42	9.05656	9.88063	8.51338
6339.43	9.02751	8.88967	12.3496	8.75925	28.4624	193.004								6339.43	1303	1415	1231		6339.43	1284	1290	1313		6339.43	1753	1554	1506		6339.43	525	1266		6339.43	3740	4039	3882		6339.43	14420	13971	14324					6339.43	9.02751	9.84402	8.50616
6359.43	9.04204	8.86067	12.3346	8.75201	28.6202	192.382								6359.43	1305	1412	1228		6359.43	1280	1289	1304		6359.43	1751	1554	1510		6359.43	525	1265		6359.43	3758	4054	3899		6359.43	14397	14009	14316					6359.43	9.04204	9.82206	8.48449
6379.42	9.04204	8.88967	12.3046	8.8027	28.708	193.873								6379.42	1305	1417	1231		6379.42	1284	1285	1302		6379.42	1747	1556	1510		6379.42	526	1272		6379.42	3768	4074	3905		6379.42	14452	14045	14344					6379.42	9.04204	9.85867	8.50616
6399.43	9.07109	8.90417	12.3871	8.81719	28.8837	194.91								6399.43	1309	1419	1232		6399.43	1286	1288	1306		6399.43	1758	1563	1506		6399.43	526	1274		6399.43	3788	4081	3924		6399.43	14490	14044	14318					6399.43	9.07109	9.87331	8.51338
6419.43	9.04204	8.91867	12.4247	8.85342	28.9805	195.075								6419.43	1305	1428	1227		6419.43	1288	1291	1310		6419.43	1763	1559	1511		6419.43	526	1279		6419.43	3799	4101	3939		6419.43	14496	14043	14346					6419.43	9.04204	9.93923	8.47727
6439.42	9.10741	8.90417	12.4397	8.83168	29.0245	194.118								6439.42	1314	1417	1228		6439.42	1286	1287	1304		6439.42	1765	1565	1514		6439.42	526	1276		6439.42	3804	4095	3943		6439.42	14461	14058	14410					6439.42	9.10741	9.85867	8.48449
6459.41	9.05656	8.86067	12.4172	8.83893	29.1567	195.212								6459.41	1307	1417	1228		6459.41	1280	1292	1308		6459.41	1762	1558	1519		6459.41	525	1277		6459.41	3819	4121	3960		6459.41	14501	14093	14386					6459.41	9.05656	9.85867	8.48449
6479.41	9.05656	8.83168	12.4472	8.91142	29.2449	195.212								6479.41	1307	1413	1231		6479.41	1276	1285	1306		6479.41	1766	1567	1515		6479.41	525	1287		6479.41	3829	4127	3975		6479.41	14501	14138	14425					6479.41	9.05656	9.82938	8.50616
6499.43	9.05656	8.85342	12.4547	8.90417	29.448	196.698								6499.43	1307	1420	1228		6499.43	1279	1286	1303		6499.43	1767	1567	1519		6499.43	527	1286		6499.43	3852	4136	3991		6499.43	14555	14106	14475					6499.43	9.05656	9.88063	8.48449
6519.41	9.07109	8.83893	12.4698	8.91867	29.448	197.417								6519.41	1309	1414	1225		6519.41	1277	1281	1308		6519.41	1769	1570	1525		6519.41	528	1288		6519.41	3852	4161	3992		6519.41	14581	14180	14536					6519.41	9.07109	9.8367	8.46284
6539.42	9.02751	8.82444	12.5149	8.90417	29.5807	197.279								6539.42	1303	1422	1224		6539.42	1275	1290	1305		6539.42	1775	1573	1522		6539.42	527	1286		6539.42	3867	4185	4012		6539.42	14576	14158	14447					6539.42	9.02751	9.89528	8.45562
6559.42	9.05656	8.85342	12.4923	8.92592	29.6338	197.14								6559.42	1307	1417	1229		6559.42	1279	1285	1306		6559.42	1772	1572	1520		6559.42	528	1289		6559.42	3873	4192	4022		6559.42	14571	14164	14487					6559.42	9.05656	9.85867	8.49172
6579.42	9.07109	8.87517	12.4698	8.97671	29.749	197.722								6579.42	1309	1424	1226		6579.42	1282	1286	1308		6579.42	1769	1565	1528		6579.42	525	1296		6579.42	3886	4204	4030		6579.42	14592	14140	14500					6579.42	9.07109	9.90993	8.47006
6599.42	9.03477	8.86792	12.5299	8.97671	29.8554	199.368								6599.42	1304	1417	1225		6599.42	1281	1285	1304		6599.42	1777	1575	1529		6599.42	528	1296		6599.42	3898	4202	4042		6599.42	14651	14194	14553					6599.42	9.03477	9.85867	8.46284
6619.42	9.0493	8.82444	12.575	8.96219	29.9708	199.536								6619.42	1306	1420	1222		6619.42	1275	1288	1303		6619.42	1783	1573	1531		6619.42	526	1294		6619.42	3911	4225	4054		6619.42	14657	14179	14506					6619.42	9.0493	9.88063	8.44118
6639.42	9.02751	8.83893	12.575	8.99848	30.0775	199.536								6639.42	1303	1420	1225		6639.42	1277	1287	1303		6639.42	1783	1578	1531		6639.42	526	1299		6639.42	3923	4231	4075		6639.42	14657	14218	14547					6639.42	9.02751	9.88063	8.46284
6659.41	9.0493	8.86067	12.6729	9.03477	30.2465	200.322								6659.41	1306	1426	1226		6659.41	1280	1286	1307		6659.41	1796	1580	1526		6659.41	528	1304		6659.41	3942	4258	4082		6659.41	14685	14249	14545					6659.41	9.0493	9.92458	8.47006
6679.41	9.04204	8.88242	12.6428	9.03477	30.3891	200.407								6679.41	1305	1421	1224		6679.41	1283	1291	1313		6679.41	1792	1579	1530		6679.41	526	1304		6679.41	3958	4254	4087		6679.41	14688	14259	14520					6679.41	9.04204	9.88796	8.45562
6699.41	9.07109	8.86792	12.6051	9.013	30.4783	200.407								6699.41	1309	1420	1231		6699.41	1281	1290	1312		6699.41	1787	1584	1534		6699.41	526	1301		6699.41	3968	4274	4110		6699.41	14688	14283	14614					6699.41	9.07109	9.88063	8.50616
6719.4	9.07835	8.88242	12.7332	9.04204	30.5943	201.056								6719.4	1310	1430	1234		6719.4	1283	1290	1312		6719.4	1804	1584	1536		6719.4	527	1305		6719.4	3981	4289	4122		6719.4	14711	14313	14624					6719.4	9.07835	9.95389	8.52783
6739.41	9.10014	8.90417	12.7181	9.07109	30.6658	201.027								6739.41	1313	1430	1229		6739.41	1286	1291	1310		6739.41	1802	1586	1535		6739.41	526	1309		6739.41	3989	4292	4138		6739.41	14710	14329	14632					6739.41	9.10014	9.95389	8.49172
6759.42	9.07835	8.91867	12.7256	9.04204	30.7553	200.745								6759.42	1310	1430	1230		6759.42	1288	1292	1311		6759.42	1803	1590	1531		6759.42	526	1305		6759.42	3999	4324	4144		6759.42	14700	14309	14615					6759.42	9.07835	9.95389	8.49894
6779.42	9.09288	8.91142	12.801	9.02025	30.8806	201.848								6779.42	1312	1430	1231		6779.42	1287	1290	1312		6779.42	1813	1594	1543		6779.42	528	1302		6779.42	4013	4330	4155		6779.42	14739	14328	14702					6779.42	9.09288	9.95389	8.50616
6799.41	9.07835	8.88242	12.7859	9.09288	30.9164	202.502								6799.41	1310	1426	1228		6799.41	1283	1287	1314		6799.41	1811	1595	1542		6799.41	527	1312		6799.41	4017	4342	4174		6799.41	14762	14353	14646					6799.41	9.07835	9.92458	8.48449
6819.41	9.10741	8.88242	12.8161	9.10741	31.0868	201.763								6819.41	1314	1426	1229		6819.41	1283	1294	1312		6819.41	1815	1598	1548		6819.41	527	1314		6819.41	4036	4339	4183		6819.41	14736	14344	14697					6819.41	9.10741	9.92458	8.49172
6839.41	9.08561	8.86792	12.8463	9.08561	31.1676	201.848								6839.41	1311	1422	1227		6839.41	1281	1292	1303		6839.41	1819	1592	1543		6839.41	528	1311		6839.41	4045	4360	4210		6839.41	14739	14436	14715					6839.41	9.08561	9.89528	8.47727
6859.41	9.09288	8.88242	12.8538	9.12921	31.3023	202.929								6859.41	1312	1431	1226		6859.41	1283	1292	1301		6859.41	1820	1598	1544		6859.41	529	1317		6859.41	4060	4374	4208		6859.41	14777	14460	14746					6859.41	9.09288	9.96122	8.47006
6879.41	9.10014	8.88967	12.884	9.10014	31.4013	205.023								6879.41	1313	1430	1227		6879.41	1284	1289	1303		6879.41	1824	1600	1543		6879.41	527	1313		6879.41	4071	4389	4203		6879.41	14850	14421	14714					6879.41	9.10014	9.95389	8.47727
6899.41	9.07109	8.86067	12.8538	9.14375	31.5454	204.16								6899.41	1309	1424	1230		6899.41	1280	1284	1306		6899.41	1820	1597	1549		6899.41	529	1319		6899.41	4087	4400	4226		6899.41	14820	14428	14706					6899.41	9.07109	9.90993	8.49894
6919.42	9.05656	8.88242	12.9368	9.15102	31.5994	205.745								6919.42	1307	1426	1232		6919.42	1283	1293	1300		6919.42	1831	1596	1549		6919.42	529	1320		6919.42	4093	4401	4251		6919.42	14875	14427	14792					6919.42	9.05656	9.92458	8.51338
6939.42	9.05656	8.88242	12.8915	9.17283	31.8431	204.389								6939.42	1307	1426	1228		6939.42	1283	1288	1304		6939.42	1825	1599	1548		6939.42	528	1323		6939.42	4120	4421	4260		6939.42	14828	14442	14778					6939.42	9.05656	9.92458	8.48449
6959.42	9.08561	8.86067	12.9293	9.1801	32.0149	204.821								6959.42	1311	1432	1228		6959.42	1280	1288	1299		6959.42	1830	1599	1549		6959.42	527	1324		6959.42	4139	4444	4253		6959.42	14843	14482	14757					6959.42	9.08561	9.96855	8.48449
6979.41	9.07835	8.86792	12.9368	9.15829	31.8973	204.677								6979.41	1310	1431	1228		6979.41	1281	1282	1303		6979.41	1831	1598	1556		6979.41	527	1321		6979.41	4126	4457	4284		6979.41	14838	14452	14751					6979.41	9.07835	9.96122	8.48449
6999.41	9.0493	8.85342	12.9142	9.19464	32.033	205.08								6999.41	1306	1434	1230		6999.41	1279	1291	1300		6999.41	1828	1602	1548		6999.41	528	1326		6999.41	4141	4448	4282		6999.41	14852	14444	14765					6999.41	9.0493	9.98321	8.49894
7019.41	9.07835	8.85342	12.9821	9.1801	32.1055	205.34								7019.41	1310	1434	1224		7019.41	1279	1294	1304		7019.41	1837	1605	1545		7019.41	525	1324		7019.41	4149	4485	4289		7019.41	14861	14499	14783					7019.41	9.07835	9.98321	8.45562
7039.41	9.10014	8.88967	13.0577	9.18737	32.314	204.994								7039.41	1313	1430	1228		7039.41	1284	1293	1300		7039.41	1847	1609	1551		7039.41	526	1325		7039.41	4172	4473	4306		7039.41	14849	14532	14786					7039.41	9.10014	9.95389	8.48449
7059.41	9.07835	8.86792	13.0275	9.21646	32.3321	206.237								7059.41	1310	1435	1229		7059.41	1281	1285	1305		7059.41	1843	1610	1559		7059.41	530	1329		7059.41	4174	4493	4317		7059.41	14892	14519	14851					7059.41	9.07835	9.99054	8.49172
7079.42	9.10014	8.86067	13.0426	9.21646	32.4411	204.763								7079.42	1313	1436	1229		7079.42	1280	1293	1306		7079.42	1845	1608	1561		7079.42	528	1329		7079.42	4186	4502	4322		7079.42	14841	14542	14814					7079.42	9.10014	9.99787	8.49172
7099.42	9.05656	8.86792	13.0653	9.21646	32.4502	205.832								7099.42	1307	1441	1232		7099.42	1281	1291	1306		7099.42	1848	1615	1556		7099.42	528	1329		7099.42	4187	4537	4348		7099.42	14878	14519	14908					7099.42	9.05656	10.0345	8.51338
7119.42	9.09288	8.91142	13.1031	9.27467	32.5683	205.89								7119.42	1312	1442	1232		7119.42	1287	1296	1307		7119.42	1853	1610	1559		7119.42	528	1337		7119.42	4200	4543	4352		7119.42	14880	14550	14901					7119.42	9.09288	10.0419	8.51338
7139.41	9.11468	8.88967	13.0879	9.27467	32.5865	207.197								7139.41	1315	1432	1232		7139.41	1284	1296	1307		7139.41	1851	1615	1568		7139.41	528	1337		7139.41	4202	4547	4370		7139.41	14925	14592	14907					7139.41	9.11468	9.96855	8.51338
7159.41	9.10014	8.88242	13.1636	9.28923	32.9145	207.664								7159.41	1313	1440	1234		7159.41	1283	1294	1308		7159.41	1861	1615	1566		7159.41	528	1339		7159.41	4238	4569	4388		7159.41	14941	14569	14916					7159.41	9.10014	10.0272	8.52783
7179.41	9.10741	8.90417	13.1787	9.30379	33.0514	209.425								7179.41	1314	1436	1232		7179.41	1286	1290	1307		7179.41	1863	1622	1566		7179.41	527	1341		7179.41	4253	4575	4398		7179.41	15001	14620	14929					7179.41	9.10741	9.99787	8.51338
7199.41	9.12921	8.87517	13.1863	9.31107	33.2068	208.249								7199.41	1317	1435	1234		7199.41	1282	1295	1301		7199.41	1864	1618	1567		7199.41	529	1342		7199.41	4270	4590	4415		7199.41	14961	14602	14965					7199.41	9.12921	9.99054	8.52783
7219.41	9.10741	8.87517	13.1712	9.34748	33.2434	207.664								7219.41	1314	1434	1227		7219.41	1282	1291	1306		7219.41	1862	1623	1564		7219.41	525	1347		7219.41	4274	4598	4431		7219.41	14941	14666	14942					7219.41	9.10741	9.98321	8.47727
7239.41	9.11468	8.89692	13.156	9.32563	33.3349	208.161								7239.41	1315	1430	1233		7239.41	1285	1294	1307		7239.41	1860	1619	1572		7239.41	528	1344		7239.41	4284	4607	4435		7239.41	14958	14626	14955					7239.41	9.11468	9.95389	8.5206
7259.41	9.09288	8.87517	13.209	9.32563	33.4357	208.924								7259.41	1312	1430	1230		7259.41	1282	1299	1302		7259.41	1867	1624	1578		7259.41	528	1344		7259.41	4295	4627	4459		7259.41	14984	14664	14968					7259.41	9.09288	9.95389	8.49894
7279.4			13.1939	9.36205	33.4266	208.396																		7279.4	1865	1631	1571		7279.4	526	1349		7279.4	4294	4650	4469		7279.4	14966	14652	14988
7299.4			13.2393	9.3402	33.7846	208.22																		7299.4	1871	1626	1572		7299.4	526	1346		7299.4	4333	4648	4477		7299.4	14960	14628	15041
7319.39			13.2242	9.32563	33.7019	210.104																		7319.39	1869	1635	1581		7319.39	528	1344		7319.39	4324	4668	4493		7319.39	15024	14695	15017
7339.4			13.2544	9.35477	33.9226	209.484																		7339.4	1873	1633	1576		7339.4	528	1348		7339.4	4348	4672	4480		7339.4	15003	14666	14999
7359.4			13.2848	9.39119	33.9134	208.366																		7359.4	1877	1628	1572		7359.4	529	1353		7359.4	4347	4688	4504		7359.4	14965	14722	14966
7379.4			13.262	9.46409	34.153	210.134																		7379.4	1874	1633	1579		7379.4	529	1363		7379.4	4373	4673	4499		7379.4	15025	14730	14991
7399.4			13.3605	9.43493	34.31	210.904																		7399.4	1887	1633	1582		7399.4	529	1359		7399.4	4390	4717	4542		7399.4	15051	14708	15040
7419.4			13.3757	9.46409	34.3747	211.261																		7419.4	1889	1638	1585		7419.4	529	1363		7419.4	4397	4727	4546		7419.4	15063	14754	15038
7439.4			13.353	9.4568	34.569	211.797																		7439.4	1886	1639	1584		7439.4	528	1362		7439.4	4418	4738	4569		7439.4	15081	14746	15041
7459.4			13.3757	9.46409	34.5227	211.38																		7459.4	1889	1646	1591		7459.4	528	1363		7459.4	4413	4766	4586		7459.4	15067	14823	15085
7479.39			13.3909	9.47138	34.745	212.904																		7479.39	1891	1644	1587		7479.39	531	1364		7479.39	4437	4774	4586		7479.39	15118	14789	15077
7499.39			13.3757	9.47138	34.7821	213.144																		7499.39	1889	1642	1585		7499.39	528	1364		7499.39	4441	4767	4601		7499.39	15126	14743	15123
7519.4			13.4516	9.47138	35.0236	212.964																		7519.4	1899	1641	1590		7519.4	530	1364		7519.4	4467	4778	4603		7519.4	15120	14770	15119
7539.39			13.4061	9.49327	34.9864	212.455																		7539.39	1893	1647	1597		7539.39	529	1367		7539.39	4463	4807	4618		7539.39	15103	14805	15142
7559.4			13.4288	9.52245	35.1911	212.425																		7559.4	1896	1644	1588		7559.4	528	1371		7559.4	4485	4819	4641		7559.4	15102	14803	15110
7579.4			13.3833	9.55894	35.3216	212.215																		7579.4	1890	1643	1588		7579.4	528	1376		7579.4	4499	4819	4647		7579.4	15095	14824	15127
7599.4			13.4668	9.51515	35.4615	214.319																		7599.4	1901	1649	1597		7599.4	527	1370		7599.4	4514	4824	4667		7599.4	15165	14857	15168
7619.4			13.4743	9.57354	35.3775	214.803																		7619.4	1902	1647	1591		7619.4	530	1378		7619.4	4505	4840	4668		7619.4	15181	14821	15100
7639.4			13.4288	9.53704	35.4242	213.776																		7639.4	1896	1650	1598		7639.4	529	1373		7639.4	4510	4874	4670		7639.4	15147	14839	15119
7659.38			13.4895	9.55164	35.7138	214.108																		7659.38	1904	1651	1604		7659.38	531	1375		7659.38	4541	4882	4682		7659.38	15158	14869	15131
7679.39			13.4288	9.55164	35.7325	214.41																		7679.39	1896	1653	1604		7679.39	528	1375		7679.39	4543	4897	4706		7679.39	15168	14870	15142
7699.39			13.4668	9.59544	35.8823	213.987																		7699.39	1901	1656	1598		7699.39	527	1381		7699.39	4559	4895	4722		7699.39	15154	14822	15184
7719.39			13.5883	9.57354	35.9855	214.712																		7719.39	1917	1654	1599		7719.39	528	1378		7719.39	4570	4909	4727		7719.39	15178	14916	15160
7739.39			13.6035	9.60274	36.0981	214.259																		7739.39	1919	1656	1604		7739.39	529	1382		7739.39	4582	4910	4754		7739.39	15163	14871	15163
7759.4			13.6643	9.63196	36.3236	215.926																		7759.4	1927	1654	1607		7759.4	528	1386		7759.4	4606	4944	4764		7759.4	15218	14904	15206
7779.4			13.7023	9.62465	36.3142	214.954																		7779.4	1932	1665	1600		7779.4	528	1385		7779.4	4605	4941	4768		7779.4	15186	14896	15171
7799.4			13.7176	9.69772	36.493	213.505																		7799.4	1934	1664	1607		7799.4	530	1395		7799.4	4624	4971	4772		7799.4	15138	14926	15289
7819.39			13.7937	9.66118	36.493	215.318																		7819.39	1944	1666	1615		7819.39	528	1390		7819.39	4624	4995	4799		7819.39	15198	14917	15260
7839.39			13.8089	9.65388	36.5684	215.409																		7839.39	1946	1662	1606		7839.39	528	1389		7839.39	4632	4986	4810		7839.39	15201	14903	15201
7859.39			13.8165	9.69772	36.7288	215.136																		7859.39	1947	1668	1610		7859.39	529	1395		7859.39	4649	4977	4820		7859.39	15192	14940	15226
7879.38			13.8318	9.72697	37.0029	216.018																		7879.38	1949	1665	1612		7879.38	529	1399		7879.38	4678	5016	4836		7879.38	15221	14969	15271
7899.39			13.847	9.70503	37.1449	216.079																		7899.39	1951	1669	1616		7899.39	530	1396		7899.39	4693	5027	4834		7899.39	15223	14909	15253
7919.4			13.8394	9.74159	37.0502	215.015																		7919.4	1950	1665	1615		7919.4	526	1401		7919.4	4683	5030	4845		7919.4	15188	14943	15271
7939.4			13.8394	9.74159	37.2397	216.75																		7939.4	1950	1662	1616		7939.4	527	1401		7939.4	4703	5051	4870		7939.4	15245	14955	15244
7959.4			13.8699	9.72697	37.2682	215.926																		7959.4	1954	1664	1616		7959.4	529	1399		7959.4	4706	5063	4881		7959.4	15218	14984	15244
7979.4			13.9003	9.7489	37.2587	215.622																		7979.4	1958	1672	1620		7979.4	528	1402		7979.4	4705	5067	4889		7979.4	15208	14948	15328
7999.39			13.9003	9.76353	37.6292	217.854																		7999.39	1958	1674	1620		7999.39	529	1404		7999.39	4744	5087	4892		7999.39	15281	14967	15250
																									2251	1878	1818			511	1795			7291	8022	7588			14100	14336	14459
																									2248	1877	1822			509	1787			7290	8022	7597			14082	14312	14473
																									2248	1878	1826			512	1792			7289	8032	7601			14086	14305	14492
																									2245	1875	1823			511	1791			7276	8025	7629			14106	14339	14477
																									2242	1878	1817			508	1789			7261	8026	7588			14051	14288	14428
																									2242	1878	1825			508	1795			7301	8036	7615			14007	14268	14427
																									2242	1876	1821			510	1792			7305	8054	7608			14066	14249	14385
																									2248	1881	1821			509	1793			7315	8044	7609			13996	14281	14412
																									2252	1883	1814			508	1801			7327	8082	7634			14014	14298	14368
																									2251	1877	1823			509	1796			7306	8059	7644			13995	14228	14366
																									2251	1879	1823			510	1800			7337	8075	7665			14018	14255	14444
																									2246	1876	1816			508	1803			7333	8072	7648			13983	14234	14397
																									2254	1883	1826			508	1807			7342	8073	7666			13932	14275	14392
																									2256	1880	1833			511	1805			7374	8102	7669			13989	14200	14344
																									2254	1883	1827			511	1799			7360	8128	7672			14004	14179	14386

## Sheet: Fig. 2f
Inhibitory effect of daraobactin on BAM-mediated OmpT folding in OMVs
Figure 2F
BAM-OMV	Dataset 1	Dataset 2				OmpT-OMV	Dataset 1	Dataset 2
Darobactin, µM	V0, µM/s	V0, µM/s	Average	Stdev		Darobactin, µM	V0, µM/s	V0, µM/s	Average	Stdev
5	0.004371	0.004067	0.004219	0.00021496		5	0.0276	0.02742	0.02751	0.000127279
3.33333	0.00361	0.004006	0.003808	0.000280014		3.33333	0.02393	0.02456	0.024245	0.000445477
2.22222	0.003841	0.004136	0.0039885	0.000208597		2.22222	0.02522	0.02527	0.025245	3.53553e-05
1.48148	0.003582	0.003641	0.0036115	4.17193e-05		1.48148	0.02335	0.02443	0.02389	0.000763675
0.987654	0.00384	0.003815	0.0038275	1.76777e-05		0.987654	0.02457	0.02501	0.02479	0.000311127
0.658436	0.003731	0.003697	0.003714	2.40416e-05		0.658436	0.02423	0.02586	0.025045	0.00115258
0.438957	0.004048	0.004044	0.004046	2.82843e-06		0.438957	0.0242	0.02512	0.02466	0.000650538
0.292638	0.004143	0.004294	0.0042185	0.000106773		0.292638	0.02427	0.02525	0.02476	0.000692965
0.195092	0.00575	0.004652	0.005201	0.000776403		0.195092	0.02465	0.02504	0.024845	0.000275772
0.130061	0.009266	0.00651	0.007888	0.00194879		0.130061	0.02449	0.02563	0.02506	0.000806102
0.0867076	0.01412	0.01263	0.013375	0.00105359		0.0867076	0.0248	0.02287	0.023835	0.00136472
0.0578051	0.01985	0.01808	0.018965	0.00125158		0.0578051	0.0234	0.02409	0.023745	0.000487904
0.0385367	0.02152	0.01929	0.020405	0.00157685		0.0385367	0.02673	0.02528	0.026005	0.0010253
0.0256912	0.02324	0.02295	0.023095	0.000205061		0.0256912	0.02229	0.02312	0.022705	0.000586899
0.0171274	0.02546	0.02364	0.02455	0.00128693		0.0171274	0.02328	0.02315	0.023215	9.19239e-05
0.0114183	0.02557	0.02615	0.02586	0.000410122		0.0114183	0.02199	0.02389	0.02294	0.0013435

## Sheet: Fig. 3a
Relative activities of BAM-mediated OmpT folding in presence of Skp and SurA as a function of colistin concentration
Figure 3A
SurA				Sonication				Skp
colistin, µM	V0, µM/s	relative activity, %		Colistin, µM	V0, µM/s	relative activity, %		colistin, µM	V0, µM/s	relative activity, %
0	0.01501	39.8907		0	0.007133	81.2919		0	0.01176	30.6156
10	0.0191	66.4975		5	0.008025	100		10	0.02552	81.89
20	0.02186	84.4523		10	0.007261	83.9765		20	0.03038	100
30	0.02425	100		20	0.007545	89.9329		30	0.018	53.8679
50	0.0239	97.7231		30	0.006045	58.4732		40	0.01765	52.5637
75	0.01959	69.6851		50	0.006259	62.9614		50	0.01615	46.9742
100	0.01804	59.6019		75	0.004849	33.3893		70	0.01011	24.4671
200	0.01144	16.6667		100	0.00362	7.61326		100	0.006957	12.718
400	0.008878	0		200	0.003257	0		200	0.00543	7.02787
				400	0.003281	0.503356		500	0.003544	0

## Sheet: Fig. 3b
Relative activities of pre-folded OmpT as well as BAM-mediated OmpT folding in presence of Skp and SurA as a function of pH value
Figure 3B
	SurA	Skp	OmpT			SurA	Skp	OmpT
pH	V0, µM/s	V0, µM/s	V0, µM/s		pH	relative activity, %	relative activity, %	relative activity, %
4.5	0.00148	0.004203	0.007029		4.5	0	0	4.83199
5	0.0136	0.0228	0.0388967		5	10.6484	29.3666	37.5019
5.5	0.05682	0.06753	0.0602		5.5	48.6206	100	59.3416
6	0.06102	0.05255	0.09598		6	52.3107	76.345	96.0223
6.5	0.08548	0.04343	0.09229		6.5	73.8007	61.9436	92.2394
7.2	0.09387	0.02884	0.09986		7.2	81.172	38.9044	100
8	0.1153	0.02415	0.0376333		8	100	31.4984	36.2068
9	0.0678	0.01328	0.0237333		9	58.2674	14.3335	21.9569
10	0.01165	0.008309	0.00231567		10	8.93516	6.48381	0

## Sheet: Fig. 3c
Initial reaction velocities of BAM-mediated OmpT folding as a function of chaperone concentrations
	SurA	Skp
Chaperone, µM	V0, µM/s	V0, µM/s
0	0.003171	0.002841
10	0.003518	0.01581
20	0.003096	0.0262
30	0.003915	0.03243
40	0.004943	0.03826
50	0.007276	0.03621
60	0.01038	0.04241
80	0.01809	0.04246
100	0.02725	0.04607
120	0.04813
140	0.05971
160	0.09795
180	0.1647
200	0.2034
229	0.2551

## Sheet: Fig. 3d
Initial reaction velocities of BAM-mediated OmpT folding at 50 µM Skp plus variable concentrations of SurA
		Dataset 1	Dataset 2
	SurA, µM	V0, µM/s	V0, µM/s	Avg	Stdev
	0	0.0512	0.05053	0.050865	0.000335
	15	0.05307	0.06371	0.05839	0.00532
	30	0.06071	0.07815	0.06943	0.00872
	45	0.06232	0.05665	0.059485	0.002835
	60	0.05814	0.05553	0.056835	0.001305
	75	0.04615	0.05634	0.051245	0.005095
	90	0.04679	0.05746	0.052125	0.005335
	120	0.04696	0.05156	0.04926	0.0023
	150	0.05496	0.04839	0.051675	0.003285
	180	0.07427		0.07427
	210	0.03867	0.04346	0.041065	0.002395

## Sheet: Fig. 3e
Initial reaction velocities of BAM-mediated OmpT folding at 15 µM SurA plus variable concentrations of Skp
		Dataset 1	Dataset 2
	Skp, µM	V0, µM/s	V0, µM/s	Avg	Stdev
	0	0.004993	0.005301	0.005147	0.000154
	10	0.1288		0.1288
	20		0.09533	0.09533
	30	0.07874	0.07998	0.07936	0.00062
	50	0.05353	0.04516	0.049345	0.004185
	70	0.02826	0.01474	0.0215	0.00676
	100	0.007051		0.007051

## Sheet: Fig. 3f
Normalized activity at variable DMSO concentration
										Negative control reaction : SurA-OmpT containing 0% DMSO
		V0, µM/s	V0, µM/s	Relative activity, %						Dataset 1		RFU												RFU
	DMSO, %	Dataset 1	Dataset 2	Dataset 1	Dataset 2	Average	Stdev				Time [s]	DMSO, 5%	DMSO, 2.5%	DMSO, 1.25%	DMSO, 0.625%	DMSO, 0.312%	DMSO, 0.156%	DMSO, 0.078%	DMSO, 0.039%	Negative control			Time [s]	DMSO, 5%	DMSO, 1.25%	DMSO, 0.625%	DMSO, 0.312%	DMSO, 0.156%	DMSO, 0.078%	DMSO, 0.039%	Negative control
	5	0.01638	0.01676	43.9773	47.0112	45.4942	2.1453				0	519	849	1005	1256	1311	1238	1312	1426	410			0	582	980	1215	1245	1333	1286	1420	424
	2.5	0.02349		65.4849		65.4849					19.383	553.5	893	1062	1327	1375	1304	1373	1497	415			19.383	619	1037	1286	1311	1411	1349	1489	428
	1.25	0.03061	0.02617	87.0228	76.4459	81.7344	7.47898				39.386	575.5	936	1118	1392	1448	1373	1450	1575	417			39.386	643	1094	1348	1373	1481	1415	1563	433
	0.625	0.03238	0.03171	92.377	93.7752	93.0761	0.988666				59.37	613	981	1176	1455	1518	1439	1518	1649	423			59.37	686	1148	1410	1433	1547	1482	1640	437
	0.312	0.0349	0.02828	100	83.0461	91.523	11.9882				79.374	649.5	1036	1235	1530	1584	1508	1582	1718	426			79.374	729	1218	1487	1501	1630	1553	1706	439
	0.156	0.03222	0.0337	91.893	100	95.9465	5.73249				99.377	684.5	1081	1299	1604	1664	1580	1652	1796	430			99.377	772	1277	1553	1565	1698	1629	1793	442
	0.078	0.03179	0.03045	90.5923	89.8339	90.2131	0.536263				119.37	724.5	1139	1359	1668	1740	1651	1724	1867	433			119.37	815	1335	1625	1632	1784	1695	1870	444
	0.039	0.03488	0.03186	99.9395	94.2444	97.092	4.02703				139.375	762.5	1195	1421	1751	1820	1736	1802	1939	437			139.375	857.5	1396	1699	1704	1862	1765	1947	448
	Negative control	0.001842	0.001731	0	0						159.374	800	1240	1487	1828	1899	1811	1876	2022	442			159.374	901.5	1461	1769	1780	1944	1851	2038	451
											179.374	839.5	1297	1549	1904	1973	1884	1944	2105	445			179.374	947.5	1470	1844	1854	2024	1924	2118	454
											199.373	884.5	1363	1625	1993	2051	1970	2024	2186	451			199.373	992	1594	1922	1927	2105	2009	2200	457
											219.378	925	1422	1687	2071	2130	2051	2100	2270	453			219.378	1040.5	1659	2006	2006	2199	2092	2288	460
											239.378	965.5	1479	1760	2153	2209	2133	2186	2346	454			239.378	1083.5	1731	2082	2084	2282	2164	2370	462
											259.387	1014	1534	1829	2230	2289	2220	2272	2437	460			259.387	1130.5	1801	2148	2171	2371	2244	2442	465
											279.383	1056.5	1600	1902	2315	2381	2310	2349	2522	462			279.383	1175	1879	2223	2252	2451	2320	2542	466
											299.383	1102	1656	1976	2400	2474	2397	2439	2614	463			299.383	1223	1948	2282	2323	2543	2397	2613	472
											319.381	1143.5	1716	2041	2479	2554	2485	2520	2699	468			319.381	1274.5	2011	2360	2398	2628	2470	2698	475
											339.387	1190.5	1777	2124	2576	2653	2573	2600	2798	473			339.387	1320	2074	2438	2481	2716	2549	2777	478
											359.377	1234	1842	2211	2643	2734	2638	2672	2873	475			359.377	1366	2152	2510	2545	2798	2620	2847	482
											379.379	1280.5	1892	2282	2737	2828	2727	2759	2961	479			379.379	1417	2217	2592	2627	2895	2704	2927	486
											399.372	1322.5	1957	2363	2819	2929	2807	2845	3067	482			399.372	1460.5	2291	2674	2704	2971	2774	3006	492
											419.375	1367.5	2006	2442	2894	3025	2893	2922	3150	486			419.375	1496	2367	2760	2778	3079	2851	3062	493
											439.377	1416.5	2083	2522	2978	3121	2992	3022	3242	493			439.377	1545.5	2435	2831	2846	3151	2926	3139	499
											459.376	1463.5	2133	2591	3070	3206	3081	3092	3326	497			459.376	1587.5	2510	2903	2907	3240	3003	3217	505
											479.38	1503.5	2201	2681	3139	3296	3147	3167	3400	499			479.38	1634	2571	2981	2988	3333	3093	3291	509
											499.375	1550	2273	2747	3231	3381	3243	3253	3487	505			499.375	1679.5	2636	3076	3051	3422	3173	3376	514
											519.382	1598	2348	2837	3315	3475	3315	3322	3570	510			519.382	1724	2701	3170	3117	3500	3260	3441	523
											539.377	1643.5	2432	2919	3392	3575	3401	3404	3653	514			539.377	1774.5	2769	3256	3202	3574	3339	3521	528
											559.378	1689.5	2478	3003	3463	3653	3459	3461	3742	521			559.378	1819	2839	3325	3281	3662	3434	3592	539
											579.388	1733.5	2529	3089	3543	3721	3547	3534	3818	523			579.388	1864	2900	3408	3366	3729	3516	3665	546
											599.392	1777.5	2585	3147	3602	3769	3609	3592	3902	529			599.392	1915.5	2967	3474	3415	3795	3590	3745	536
											619.393	1812.5	2640	3228	3680	3846	3694	3671	3994	536			619.393	1953	3034	3554	3478	3865	3662	3857	538
											639.387	1852.5	2704	3314	3759	3909	3751	3724	4047	543			639.387	2001	3094	3623	3559	3940	3720	3940	541
											659.389	1891.5	2753	3383	3837	3980	3818	3796	4121	551			659.389	2047	3165	3691	3621	4017	3783	4033	549
											679.387	1943.5	2812	3426	3906	4060	3897	3886	4180	559			679.387	2084.5	3214	3756	3674	4078	3835	4079	556
											699.386	1980.5	2869	3492	3980	4140	3959	3946	4264	567			699.386	2120.5	3275	3822	3716	4137	3885	4120	561
											719.38	2024	2924	3547	4052	4206	4031	4034	4344	571			719.38	2171	3324	3891	3777	4234	3925	4180	568
											739.386	2076.5	2969	3624	4108	4296	4084	4115	4401	577			739.386	2213	3383	3947	3840	4302	3985	4236	577
											759.385	2118.5	3010	3659	4159	4368	4161	4170	4488	582			759.385	2258.5	3427	4013	3881	4363	4041	4312	582
											779.382	2158	3067	3729	4221	4447	4220	4253	4541	590			779.382	2295	3484	4077	3927	4445	4086	4355	596
											799.383	2191	3114	3833	4278	4522	4293	4332	4621	591			799.383	2326.5	3543	4109	4001	4492	4137	4415	604
											819.385	2242.5	3145	3883	4315	4601	4343	4405	4680	597			819.385	2371.5	3581	4180	4069	4547	4209	4476	611
											839.379	2285.5	3193	3940	4375	4650	4423	4450	4731	601			839.379	2414	3639	4225	4134	4603	4281	4551	616
											859.377	2323	3235	4012	4443	4720	4472	4521	4792	607			859.377	2455.5	3687	4282	4192	4675	4368	4628	631
											879.379	2360	3282	4055	4503	4796	4537	4573	4851	613			879.379	2496.5	3734	4320	4249	4746	4423	4680	633
											899.392	2402	3329	4116	4583	4882	4577	4597	4894	617			899.392	2533	3787	4375	4316	4790	4478	4737	640
											919.391	2444.5	3370	4190	4645	4953	4647	4677	4937	620			919.391	2578.5	3841	4397	4355	4851	4541	4801	648
											939.393	2484.5	3414	4233	4683	5013	4690	4726	4995	629			939.393	2622.5	3905	4460	4430	4897	4606	4894	649
											959.392	2524	3454	4281	4742	5067	4747	4815	5055	632			959.392	2667	3962	4509	4490	4971	4689	4945	658
											979.39	2565.5	3507	4328	4788	5102	4803	4865	5108	634			979.39	2719	4009	4548	4539	5009	4731	5014	661
											999.394	2601	3559	4370	4844	5140	4863	4904	5159	642			999.394	2755.5	4064	4560	4574	5077	4790	5061	668
											1019.39	2632.5	3606	4434	4902	5208	4933	4979	5209	647			1019.39	2791.5	4119	4623	4639	5125	4844	5131	673
											1039.38	2676	3639	4475	4942	5253	4979	5021	5252	651			1039.38	2833.5	4183	4667	4663	5183	4867	5158	682
											1059.38	2710	3683	4504	4992	5292	5041	5066	5298	655			1059.38	2872.5	4228	4718	4711	5220	4919	5195	683
											1079.38	2748.5	3719	4559	5034	5336	5102	5130	5355	663			1079.38	2912	4301	4759	4768	5295	4975	5268	692
											1099.38	2779	3760	4610	5132	5364	5146	5154	5383	668			1099.38	2947	4338	4826	4790	5339	4995	5298	698
											1119.38	2818	3816	4667	5173	5434	5209	5184	5430	672			1119.38	2982.5	4389	4853	4810	5390	5017	5339	703
											1139.38	2849	3856	4733	5249	5486	5262	5218	5488	679			1139.38	3016.5	4427	4913	4846	5441	5047	5382	713
											1159.38	2886.5	3900	4782	5305	5523	5314	5262	5508	685			1159.38	3057	4472	4957	4881	5468	5083	5443	715
											1179.38	2914.5	3936	4827	5347	5560	5360	5302	5555	688			1179.38	3092	4522	5006	4918	5526	5116	5476	725
											1199.39	2956	3978	4875	5420	5603	5431	5323	5607	697			1199.39	3126	4564	5046	4953	5588	5141	5495	730
											1219.39	3003	4027	4906	5472	5662	5483	5366	5652	697			1219.39	3172	4598	5089	4982	5626	5164	5510	737
											1239.39	3046.5	4077	4958	5546	5691	5533	5411	5697	706			1239.39	3209.5	4624	5133	5016	5672	5194	5554	740
											1259.39	3080.5	4106	5005	5584	5751	5593	5425	5736	712			1259.39	3239	4660	5188	5045	5710	5220	5585	749
											1279.39	3108	4139	5038	5650	5767	5651	5467	5773	720			1279.39	3272	4692	5227	5079	5750	5280	5606	752
											1299.39	3141	4168	5074	5662	5821	5675	5504	5808	726			1299.39	3305.5	4733	5263	5123	5790	5297	5638	759
											1319.4	3172.5	4210	5120	5707	5863	5719	5550	5852	736			1319.4	3330	4751	5286	5149	5832	5318	5647	766
											1339.4	3213.5	4269	5149	5757	5919	5768	5583	5895	739			1339.4	3362	4778	5349	5188	5878	5342	5673	771
											1359.39	3246.5	4287	5189	5796	5950	5808	5610	5912	746			1359.39	3396.5	4820	5377	5207	5918	5385	5697	775
											1379.39	3290	4327	5228	5803	5966	5822	5640	5943	749			1379.39	3428.5	4855	5445	5234	5927	5398	5720	784
											1399.38	3310.5	4385	5275	5856	6005	5860	5671	5988	757			1399.38	3465.5	4887	5503	5265	6007	5447	5733	789
											1419.38	3344.5	4418	5309	5893	6047	5894	5701	6015	765			1419.38	3496	4930	5579	5294	6021	5464	5778	790
											1439.38	3372	4467	5341	5925	6069	5942	5729	6067	775			1439.38	3519	4937	5606	5331	6068	5484	5811	797
											1459.38	3405	4500	5381	5960	6130	5954	5776	6101	783			1459.38	3562.5	4980	5656	5338	6097	5510	5822	800
											1479.38	3433.5	4543	5412	5987	6166	6002	5797	6142	784			1479.38	3592.5	4988	5667	5371	6135	5531	5851	803
											1499.39	3468	4583	5452	6021	6198	6049	5819	6154	787			1499.39	3643	5044	5723	5407	6164	5552	5867	808
											1519.39	3488.5	4636	5521	6064	6217	6076	5862	6189	795			1519.39	3660	5072	5747	5428	6203	5597	5910	816
											1539.39	3515	4674	5528	6057	6253	6105	5870	6225	800			1539.39	3696.5	5104	5771	5471	6246	5632	5959	824
											1559.39	3549	4726	5551	6093	6277	6146	5898	6252	807			1559.39	3735.5	5129	5793	5504	6267	5644	5975	830
											1579.39	3577	4782	5629	6161	6342	6208	5940	6285	816			1579.39	3766	5153	5816	5519	6299	5677	6003	837
											1599.4	3604.5	4835	5650	6185	6363	6214	5972	6310	824			1599.4	3790	5166	5836	5567	6348	5705	6019	842
											1619.39	3630	4855	5673	6220	6372	6251	5975	6334	825			1619.39	3821	5215	5850	5575	6377	5716	6044	849
											1639.39	3658.5	4889	5706	6243	6402	6321	6010	6372	835			1639.39	3846.5	5253	5858	5592	6409	5743	6096	857
											1659.39	3694	4905	5747	6281	6469	6355	6045	6385	836			1659.39	3886	5268	5881	5615	6455	5765	6105	857
											1679.38	3719.5	4942	5762	6302	6476	6372	6090	6421	846			1679.38	3913	5297	5890	5655	6466	5794	6133	865
											1699.38	3745	4969	5793	6331	6503	6434	6093	6442	849			1699.38	3937	5325	5931	5677	6506	5832	6150	874
											1719.38	3772.5	5016	5831	6367	6540	6449	6123	6474	852			1719.38	3962.5	5360	5953	5718	6561	5857	6184	884
											1739.38	3797.5	5034	5860	6378	6549	6511	6142	6501	858			1739.38	3990.5	5377	5967	5753	6579	5862	6222	891
											1759.38	3831.5	5078	5912	6419	6582	6572	6188	6537	864			1759.38	4020.5	5403	6001	5766	6613	5893	6226	898
											1779.39	3846.5	5091	5938	6455	6629	6576	6204	6540	872			1779.39	4038.5	5446	5997	5764	6642	5903	6240	905
											1799.39	3859.5	5111	5949	6479	6643	6614	6200	6565	874			1799.39	4049.5	5451	6027	5788	6653	5912	6254	908
											1819.38	3888	5141	5978	6497	6678	6626	6261	6604	878			1819.38	4065.5	5513	6044	5823	6694	5943	6311	915
											1839.39	3921	5149	6004	6527	6686	6651	6264	6588	883			1839.39	4101	5564	6081	5860	6726	5972	6316	924
											1859.39	3939.5	5205	6054	6583	6741	6687	6282	6633	889			1859.39	4134.5	5578	6085	5868	6746	5985	6337	927
											1879.39	3976	5240	6081	6583	6785	6722	6300	6650	895			1879.39	4151.5	5611	6098	5886	6768	6003	6363	933
											1899.4	3994	5247	6110	6622	6810	6741	6327	6678	902			1899.4	4179.5	5669	6102	5878	6801	6034	6372	942
											1919.39	4012	5280	6102	6655	6811	6764	6338	6710	907			1919.39	4184	5699	6150	5887	6831	6044	6412	946
											1939.39	4034	5297	6128	6654	6828	6780	6377	6744	911			1939.39	4215	5761	6168	5939	6870	6070	6447	952
											1959.4	4065.5	5332	6183	6693	6880	6812	6398	6811	919			1959.4	4242	5772	6162	5934	6878	6105	6497	958
											1979.4	4080.5	5364	6239	6725	6909	6840	6426	6827	925			1979.4	4260.5	5824	6195	5984	6950	6122	6519	968
											1999.38	4110.5	5369	6274	6759	6942	6845	6430	6862	934			1999.38	4282	5839	6211	6019	7000	6163	6539	976
											2019.39	4123.5	5413	6312	6771	6979	6857	6464	6905	936			2019.39	4300	5901	6250	6041	7053	6195	6575	983
											2039.38	4152	5439	6342	6801	6994	6888	6477	6931	941			2039.38	4334	5895	6272	6037	7050	6221	6590	988
											2059.39	4173.5	5471	6367	6827	7008	6908	6475	6969	943			2059.39	4354	5905	6275	6055	7087	6237	6607	993
											2079.38	4189	5489	6376	6843	7026	6917	6510	6990	950			2079.38	4374.5	5963	6287	6074	7128	6235	6657	996
											2099.39	4212.5	5512	6414	6863	7057	6942	6530	7036	952			2099.39	4392.5	5979	6322	6104	7144	6269	6663	1004
											2119.39	4251	5533	6487	6886	7085	6964	6572	7053	952			2119.39	4422	5987	6335	6104	7180	6286	6671	1007
											2139.39	4265.5	5577	6518	6924	7101	6973	6586	7092	959			2139.39	4431.5	6024	6351	6130	7228	6306	6684	1014
											2159.39	4299	5584	6548	6917	7090	7005	6612	7107	966			2159.39	4464	6050	6375	6146	7235	6302	6713	1019
											2179.4	4319.5	5624	6588	6979	7137	7015	6641	7155	978			2179.4	4489.5	6052	6376	6159	7295	6323	6720	1021
											2199.4	4344.5	5630	6612	7003	7170	7046	6666	7159	982			2199.4	4503.5	6088	6404	6216	7312	6344	6739	1026
											2219.4	4379	5658	6642	7046	7197	7057	6705	7207	990			2219.4	4532.5	6128	6424	6237	7340	6349	6751	1032
											2239.4	4388.5	5694	6687	7098	7222	7076	6693	7199	998			2239.4	4556.5	6185	6435	6282	7391	6379	6798	1043
											2259.39	4400	5711	6712	7095	7244	7126	6744	7238	1003			2259.39	4574	6189	6466	6292	7427	6405	6813	1048
											2279.39	4421.5	5735	6737	7099	7258	7148	6816	7287	1014			2279.39	4602	6218	6436	6297	7422	6409	6833	1053
											2299.39	4447.5	5748	6719	7114	7271	7136	6821	7289	1014			2299.39	4622.5	6247	6494	6325	7442	6443	6845	1057
											2319.38	4464.5	5767	6779	7122	7291	7152	6856	7290	1020			2319.38	4643	6264	6492	6326	7463	6471	6846	1066
											2339.38	4475.5	5788	6804	7186	7292	7174	6845	7314	1020			2339.38	4674.5	6302	6524	6373	7485	6465	6860	1077
											2359.39	4508.5	5813	6833	7173	7329	7214	6867	7339	1027			2359.39	4704.5	6307	6537	6400	7511	6502	6859	1078
											2379.39	4526.5	5849	6833	7213	7376	7216	6919	7356	1033			2379.39	4728.5	6285	6516	6411	7510	6506	6865	1086
											2399.39	4535	5864	6864	7230	7375	7240	6951	7373	1042			2399.39	4748.5	6286	6543	6405	7541	6517	6897	1090
											2419.38	4548	5886	6874	7251	7390	7243	6978	7401	1047			2419.38	4762.5	6328	6559	6420	7547	6528	6913	1098
											2439.38	4570.5	5905	6885	7253	7400	7262	6979	7407	1057			2439.38	4775.5	6334	6591	6418	7566	6558	6907	1103
											2459.39	4583.5	5931	6895	7257	7418	7298	7018	7404	1064			2459.39	4801.5	6363	6587	6451	7598	6584	6942	1109
											2479.39	4612	5940	6919	7283	7450	7330	7037	7438	1067			2479.39	4821	6366	6635	6451	7606	6589	6952	1112
											2499.4	4629	5938	6939	7305	7449	7346	7076	7469	1077			2499.4	4836	6397	6652	6488	7638	6622	6972	1119
											2519.4	4649.5	5993	6973	7348	7499	7347	7095	7459	1086			2519.4	4853.5	6415	6651	6497	7622	6638	6990	1128
											2539.4	4662	6009	6975	7323	7481	7364	7110	7467	1092			2539.4	4865.5	6415	6700	6512	7635	6645	7000	1134
											2559.4	4704	6019	6993	7341	7556	7357	7106	7477	1100			2559.4	4899.5	6441	6683	6541	7659	6691	7043	1143
											2579.39	4719	6026	7023	7370	7599	7378	7139	7500	1107			2579.39	4902.5	6440	6732	6547	7677	6701	7038	1144
											2599.39	4724	6058	7049	7396	7637	7434	7158	7528	1108			2599.39	4924.5	6476	6749	6573	7681	6722	7059	1147
											2619.39	4810.5	6061	7021	7403	7602	7418	7206	7521	1110			2619.39	4986.5	6467	6774	6579	7694	6722	7060	1153
											2639.39	4764	6078	7046	7413	7651	7421	7204	7525	1112			2639.39	4944.5	6501	6783	6564	7731	6729	7081	1164
											2659.39	4775	6104	7068	7401	7669	7441	7182	7564	1118			2659.39	4979	6477	6816	6589	7776	6743	7087	1168
											2679.39	4790.5	6110	7095	7445	7688	7463	7249	7555	1125			2679.39	4994	6504	6840	6613	7869	6785	7117	1174
											2699.38	4804	6141	7119	7453	7718	7468	7258	7581	1132			2699.38	5004	6542	6839	6630	7882	6791	7111	1177
											2719.38	4829	6133	7114	7453	7724	7485	7255	7611	1140			2719.38	5040.5	6546	6858	6634	7906	6796	7143	1182
											2739.38	4843	6160	7132	7478	7732	7520	7269	7591	1137			2739.38	5042	6550	6873	6668	7953	6820	7122	1188
											2759.38	4853	6168	7157	7488	7742	7516	7293	7621	1143			2759.38	5055.5	6559	6891	6670	7969	6824	7178	1189
											2779.39	4853	6209	7168	7491	7759	7532	7307	7632	1148			2779.39	5065.5	6594	6891	6687	8022	6863	7176	1195
											2799.39	4868	6215	7183	7538	7785	7541	7357	7655	1153			2799.39	5087.5	6603	6892	6695	8010	6870	7196	1203
											2819.41	4888	6233	7183	7514	7772	7563	7339	7660	1155			2819.41	5103.5	6608	6911	6734	7994	6895	7209	1214
											2839.4	4900	6249	7200	7540	7810	7570	7360	7684	1157			2839.4	5109.5	6639	6929	6723	8035	6892	7223	1220
											2859.39	4905	6255	7196	7579	7832	7594	7379	7704	1163			2859.39	5133	6638	6964	6746	8036	6909	7251	1229
											2879.39	4919	6282	7225	7588	7874	7596	7418	7699	1168			2879.39	5152	6651	6951	6743	8037	6912	7263	1235
											2899.4	4924	6299	7234	7615	7896	7616	7416	7707	1173			2899.4	5145	6726	6974	6794	8061	6961	7284	1239
											2919.38	4943	6302	7228	7604	7888	7618	7396	7709	1175			2919.38	5175	6773	7000	6786	8037	6982	7311	1250

## Sheet: Fig. 3g
Initial reaction velocities of BAM-mediated OmpT folding at various reaction temperature
	Dataset 1	Dataset 2
Temp, °C	V0, µM/s	V0, µM/s	Avg	STDEV
37	0.3385	0.3225	0.3305	0.008
30	0.2098	0.2826	0.2462	0.0364
25	0.1956	0.1708	0.1832	0.0124
20	0.1269	0.1238	0.12535	0.00155

[truncated: 28 more sheets: Fig. 3h, Fig. 3i, Fig. 4b, Fig. 4c, Fig. S1b, Fig. S1cd, Fig. S1ef, Fig. S2a, Fig. S2b, Fig. S2ce, Fig. S3def, Fig. S4b, Fig. S5bc, Fig. S6a, Fig. S6b, Fig. S6c, Fig. S7abc, Fig. S7d_OmpT_pH, Fig. S7e-SurA-pH, Fig. S7f-Skp-pH …]
